# Supplementary material for: Intestinal microbiota domination under extreme selective pressures characterized by metagenomic read cloud sequencing and assembly
Source: BMC Bioinformatics. 2019 Dec 2;20(Suppl 16):585. doi: 10.1186/s12859-019-3073-1 (PMC6886166; doi:10.1186/s12859-019-3073-1)
Supplement: Supplementary file 2 — Additional file 2. Draft genomes generated by read cloud assembly. Binning results and assembly metrics for Athena draft genomes generated for all stool samples sequenced using read clouds (separate tabs for time points A, C, D, and E). [file 12859_2019_3073_MOESM2_ESM.xlsx]

## Sheet: data dictionary
Field name	Explanation
Sample	Sample name
Bin name	Output name from binning program
Majority Class	Contigs were classified with Kraken2. The most abundant classification of contigs in this bin.
Final Class	If a single species was not classified for >60%, a higher taxonomic level is reported
Majority Fraction	Fraction of contigs classified as the entry in "Majority Class"
Size (Mb)	Total size of contigs in the bin, in megabases.
Coverage	Average read coverage of contigs in the bin.
Completeness	Completeness metric from CheckM: "estimated completeness of genome as determined from the presence/absence of marker genes and the expected collocalization of these genes"
Contamination	Contamination metric from CheckM: "estimated contamination of genome as determined by the presence of multi-copy marker genes and the expected collocalization of these genes "
Strain heterogeneity	Strain heterogeneity metric from CheckM: "estimated strain heterogeneity as determined from the number of multi-copy marker which exceed a specified amino acid identity threshold"
Number of contigs	Total number of contigs in bin
Largest contig	Size of the largest contigs in the bin
N50	N50 statistic calcualted over all contigs
N75	N75 statistic calcualted over all contigs

## Sheet: time_A
Sample	Bin name	Majority Class	Final Class	Majority Fraction	Size (Mb)	Coverage	Completeness	Contamination	Strain heterogeneity	Number of contigs	Largest contig	N50	N75
A	12.contigs	Catenibacterium_sp.	Catenibacterium_sp.	92.647	2.57	50.1588	100	0	0	56	368172	160908	69649
A	Cluster.19.contigs	Erysipelotrichaceae_bacterium	Erysipelotrichaceae_bacterium	87.964	4.33	50.586	100	3.77	0	13	750177	498545	421207
A	Cluster.3_sub.contigs	Streptococcus_thermophilus	Streptococcus_thermophilus	99.81	1.74	21.4857	99.89	0.58	50	69	152907	49696	24411
A	maxbin.016_sub.contigs	Faecalibacterium_prausnitzii	Faecalibacterium_prausnitzii	99.647	2.95	45.2827	99.66	3.17	57.14	70	474014	292610	133304
A	Cluster.9.contigs	Eubacterium_rectale	Eubacterium_rectale	98.697	3.32	178.863	99.52	0.72	0	28	849835	375749	207084
A	Cluster.7_sub.contigs	Lachnospiraceae_bacterium	Lachnospiraceae	37.127	5.93	177.879	99.36	16.56	12.82	218	434135	136837	37918
A	Cluster.16.contigs	Flavonifractor_plautii	Flavonifractor_plautii	99.638	3.6	52.0153	99.33	0.81	0	9	1278936	983109	512332
A	maxbin.020_sub.contigs	Eubacterium_desmolans	Eubacterium	56.307	2.91	29.9165	99.33	2.68	0	73	272983	148852	79463
A	bin.24.contigs	Bacteroides_vulgatus	Bacteroides_vulgatus	89.658	5.35	629.818	98.5	0.19	0	25	655464	502539	182464
A	Cluster.21.contigs	Escherichia_coli	Escherichia_coli	95.823	4.96	20.4799	98.4	0.58	25	159	224268	70983	32011
A	Cluster.14.contigs	Parabacteroides_distasonis	Parabacteroides_distasonis	69.74	5.28	77.4812	98.27	0.83	0	29	1084247	455277	296047
A	Cluster.15_sub.contigs	Streptococcus_parasanguinis	Streptococcus_parasanguinis	99.209	2.1	17.9225	97.89	0	0	68	142243	46401	30196
A	Cluster.1.contigs	Clostridium_sp.	Clostridium_sp.	97.487	3.08	18.8695	97.63	0	0	121	159623	42920	22146
A	Cluster.10.contigs	Bifidobacterium_longum	Bifidobacterium_longum	94.247	2.47	44.9118	97.62	1.08	66.67	55	183581	111224	68221
A	Cluster.4.contigs	Clostridium_nexile	Clostridium	47.393	3.51	169.252	96.33	8.77	40.91	51	923993	379590	215109
A	Cluster.17.contigs	Blautia_sp.	Blautia_sp.	99.75	3.09	34.2876	96.2	0	0	23	703665	272530	110821
A	Cluster.22_sub.contigs	Bacteroides_ovatus	Bacteroides_ovatus	62.81	5.98	56.6995	94.61	1.87	15.38	26	1169270	529675	328232
A	Cluster.23.contigs	Blautia_sp.	Blautia_sp.	74.907	3.16	26.3545	92.83	2.22	37.5	59	355158	140920	98436
A	10_sub.contigs	[Ruminococcus]_gnavus	[Ruminococcus]_gnavus	65.692	5.01	599.721	86.45	42.2	74.68	124	396503	75480	33399
A	Cluster.18.contigs	Ruminococcus_sp.	Ruminococcus	57.347	2.66	50.427	74.68	1.9	25	28	451789	205217	104974
A	maxbin.003.contigs	Bifidobacterium_kashiwanohense	Bifidobacterium_kashiwanohense	69.148	1.82	480.887	74.55	4.26	89.47	8	543708	235955	197534
A	maxbin.005_sub.contigs	Bifidobacterium_kashiwanohense	Bifidobacterium	54.775	1	276.711	50.98	11.36	100	10	424696	134440	80135
A	bin.unbinned.contigs	Roseburia_sp.	Roseburia	54.604	2.45	42.3121	44.51	6.65	28.57	136	248028	41695	19003
A	bin.unbinned_sub.contigs	Ruminococcus_sp.	Ruminococcus	11.779	1.13	95.4782	11.01	0.82	33.33	242	75097	10332	2884

## Sheet: time_C
Sample	Bin name	Majority Class	Final Class	Majority Fraction	Size (Mb)	Coverage	Completeness	Contamination	Strain heterogeneity	Number of contigs	Largest contig	N50	N75
C	maxbin.003_sub.contigs	Erysipelotrichaceae_bacterium	Erysipelotrichaceae_bacterium	88.854	4.32	146.247	100	0	0	63	573967	263495	179199
C	Cluster.4.contigs	Escherichia_coli	Escherichia_coli	99.299	5.16	1648.06	99.97	0.33	0	23	1585802	1317169	621223
C	bin.2.contigs	Enterococcus_faecium	Enterococcus_faecium	100	2.47	235.031	91.01	0	0	38	253510	127788	52020
C	bin.unbinned.contigs	Enterococcus_faecium	Enterococcus_faecium	65.629	0.59	236.273	0	0	0	94	91665	11598	5047

## Sheet: time_D
Sample	Bin name	Majority Class	Final Class	Majority Fraction	Size (Mb)	Coverage	Completeness	Contamination	Strain heterogeneity	Number of contigs	Largest contig	N50	N75
D	Cluster.5_sub.contigs	Erysipelotrichaceae_bacterium	Erysipelotrichaceae_bacterium	90.133	4.34	728.146	100	0.47	0	65	572821	242379	181373
D	Cluster.6.contigs	Klebsiella_pneumoniae	Klebsiella_pneumoniae	96.883	5.47	851.614	99.97	1.45	66.67	18	1103835	868765	502288
D	Cluster.3_sub.contigs	Escherichia_coli	Escherichia_coli	98.798	5.09	1297.61	99.83	0.33	0	27	1855515	764838	379001
D	Cluster.4.contigs	Streptococcus_thermophilus	Streptococcus_thermophilus	97.886	1.82	44.3017	99.83	1.19	0	48	215946	103280	50657
D	maxbin.006_sub.contigs	Enterococcus_faecalis	Enterococcus_faecalis	95.632	3.04	50.4601	99.63	1.87	25	32	999550	648767	646115
D	bin.3_sub.contigs	Enterococcus_faecium	Enterococcus_faecium	96.93	2.59	98.4366	88.01	0	0	46	227237	148735	51905
D	bin.unbinned.contigs	Enterococcus_faecium	Enterococcus	48.698	0.38	368.879	1.75	0	0	76	52905	10486	3564

## Sheet: time_E
Sample	Bin name	Majority Class	Final Class	Majority Fraction	Size (Mb)	Coverage	Completeness	Contamination	Strain heterogeneity	Number of contigs	Largest contig	N50	N75
E	Cluster.14.contigs	Bifidobacterium_pseudocatenulatum	Bifidobacterium_pseudocatenulatum	92.175	2.59	61.0882	100	4.96	0	52	2091481	2091481	2091481
E	maxbin.007.contigs	Parabacteroides_distasonis	Parabacteroides_distasonis	96.533	5.22	180.927	99.42	0.38	0	14	1544797	1272854	1258588
E	bin.8.contigs	Tyzzerella_nexilis	Tyzzerella_nexilis	94.962	3.31	54.3934	99.37	0.95	0	17	860681	441838	190039
E	Cluster.19.contigs	Blautia_sp.	Blautia_sp.	98.419	3.81	52.0625	99.37	0.16	0	17	2006916	2006916	448235
E	Cluster.3.contigs	Erysipelotrichaceae_bacterium	Erysipelotrichaceae_bacterium	96.183	4.42	43.2717	98.11	0	0	38	516527	241030	131377
E	Cluster.21.contigs	Subdoligranulum_sp.	Subdoligranulum_sp.	89.262	4.79	45.674	97.96	4.08	100	158	1019138	428350	102094
E	bin.21.contigs	Streptococcus_thermophilus	Streptococcus_thermophilus	100	1.88	109.023	96.14	9.32	97.87	16	288793	148122	93076
E	bin.7.contigs	Bacteroides_vulgatus	Bacteroides_vulgatus	96.255	4.63	456.331	95.85	0.75	100	88	234278	84346	53316
E	Cluster.8.contigs	Bacteroides_stercoris	Bacteroides_stercoris	86.473	3.83	923.783	92.94	4.9	85.19	120	216232	83087	44622
E	bin.4.contigs	Bacteroides_ovatus	Bacteroides_ovatus	95.35	5.69	24.8118	89.47	0.11	0	20	1380904	600707	337401
E	Cluster.2_sub.contigs	Subdoligranulum_sp.	Subdoligranulum	52.035	2.14	22.4267	83.87	1.38	75	105	132108	29687	17774
E	Cluster.18.contigs	[Ruminococcus]_gnavus	[Ruminococcus]_gnavus	87.009	2.14	17.1874	81.74	2.34	40	103	206007	34111	20982
E	Cluster.4_sub.contigs	Clostridiales_bacterium	Clostridiales_bacterium	79.793	5.23	20.2668	78.55	0	0	258	209544	38627	18644
E	bin.unbinned.contigs	Lactobacillus_rhamnosus	Lactobacillus	31.332	8.65	197.223	69.76	68.71	35.21	776	223961	34401	12154
E	maxbin.019_sub.contigs	Clostridiales_bacterium	Clostridiales_bacterium	61.75	2.86	23.1489	60.21	10.17	9.09	459	48684	9928	5212
E	maxbin.005_sub.contigs	Lactobacillus_rhamnosus	Lactobacillus_rhamnosus	97.07	1.42	322.028	53.49	0.29	100	131	100679	30911	14844
