# Supplementary material for: Intestinal microbiota domination under extreme selective pressures characterized by metagenomic read cloud sequencing and assembly
Source: BMC Bioinformatics. 2019 Dec 2;20(Suppl 16):585. doi: 10.1186/s12859-019-3073-1 (PMC6886166; doi:10.1186/s12859-019-3073-1)
Supplement: Supplementary file 3 — Additional file 3. Antibiotic resistance genes detected. Resistance genes detected within read cloud and conventional samples by aligning assembled sequences against the CARD database (separate tabs for time points A, C, D, and E, for both read cloud and conventional methods). [file 12859_2019_3073_MOESM3_ESM.xlsx]

## Sheet: data dictionary
Field Name	Explanation
qseqid	Query sequence ID
sseqid	CARD database sequence ID
stitle	CARD database sequence title
pident	Percent identity of alignment
length	Alignment length
mismatch	Number of mismatches
qstart	Start position of alignment on query sequence
qend	End position of alignment on query sequence
sstart	Start position of alignment on CARD sequence
send	End position of alignment on CARD sequence
evalue	E-value of alignment (number of expected hits of similar quality by chance)
bitscore	Higher bitscore indicates better sequence similarity
contig	Contig of query sequence
bin	Bin name of contig containing query sequence
organism	Organism to which contig containing query sequence was classified
slen	CARD sequence length
slen_frac	Fraction of CARD sequence length covered

## Sheet: 10x_time_A
qseqid	sseqid	stitle	pident	length	mismatch	qstart	qend	sstart	send	evalue	bitscore	contig	bin	organism	slen	slen_frac
GBGCGKKD_01641	gb|AAL79549.2|ARO:3003003|CfxA3	gb|AAL79549.2|ARO:3003003|CfxA3 [Capnocytophaga ochracea]	100	321	0	1	321	1	321	2.2e-181	627.9	contig_102	bin.24.contigs	Bacteroides_vulgatus	321	1
GBGCGKKD_02614	gb|AAA88675.1|ARO:3000498|ErmF	gb|AAA88675.1|ARO:3000498|ErmF [Bacteroides fragilis]	98.5	266	4	11	276	1	266	2.5e-149	521.2	contig_107	bin.24.contigs	Bacteroides_vulgatus	266	1
GBGCGKKD_02615	gb|CAA79727.1|ARO:3000191|tetQ	gb|CAA79727.1|ARO:3000191|tetQ [Bacteroides fragilis]	91.1	641	57	1	641	17	657	0	1162.5	contig_107	bin.24.contigs	Bacteroides_vulgatus	657	0.975647
GBGCGKKD_03660	gb|AAC74149.2|ARO:3001216|mdtH	gb|AAC74149.2|ARO:3001216|mdtH [Escherichia coli str. K-12 substr. MG1655]	100	402	0	1	402	1	402	3.1e-228	783.9	contig_1115	Cluster.21.contigs	Escherichia_coli	402	1
GBGCGKKD_04587	gb|AAC76298.1|ARO:3000502|acrF	gb|AAC76298.1|ARO:3000502|acrF [Escherichia coli str. K-12 substr. MG1655]	99.5	1034	5	1	1034	1	1034	0	1935.6	contig_1174	Cluster.21.contigs	Escherichia_coli	1034	1
GBGCGKKD_04588	gb|AAC76297.1|ARO:3000499|acrE	gb|AAC76297.1|ARO:3000499|acrE [Escherichia coli str. K-12 substr. MG1655]	99.5	385	2	1	385	1	385	5e-212	729.9	contig_1174	Cluster.21.contigs	Escherichia_coli	385	1
GBGCGKKD_04589	gb|AAC76296.1|ARO:3000656|acrS	gb|AAC76296.1|ARO:3000656|acrS [Escherichia coli str. K-12 substr. MG1655]	98.6	220	3	1	220	1	220	2.5e-123	434.5	contig_1174	Cluster.21.contigs	Escherichia_coli	220	1
GBGCGKKD_05805	gb|AET10444.1|ARO:3004032|tetA(46)	gb|AET10444.1|ARO:3004032|tetA(46) [Streptococcus australis]	98.6	574	8	1	574	1	574	0	1075.1	contig_1269	Cluster.15_sub.contigs	Streptococcus_parasanguinis	574	1
GBGCGKKD_05806	gb|AET10445.1|ARO:3004033|tetB(46)	gb|AET10445.1|ARO:3004033|tetB(46) [Streptococcus australis]	95.3	577	27	1	577	1	577	3.2e-311	1060.1	contig_1269	Cluster.15_sub.contigs	Streptococcus_parasanguinis	578	0.99827
GBGCGKKD_07278	gb|YP_008997285.1|ARO:3000615|mefA	gb|YP_008997285.1|ARO:3000615|mefA [Exiguobacterium sp. S3-2]	90.4	405	39	1	405	1	405	1.1e-201	695.7	contig_132	Cluster.4.contigs	Clostridium	405	1
GBGCGKKD_07545	gb|BAE77933.1|ARO:3000518|CRP	gb|BAE77933.1|ARO:3000518|CRP [Escherichia coli str. K-12 substr. W3110]	99.5	210	1	1	210	1	210	1.4e-118	418.7	contig_1337	Cluster.21.contigs	Escherichia_coli	210	1
GBGCGKKD_08862	gb|YP_490697.1|ARO:3000491|acrD	gb|YP_490697.1|ARO:3000491|acrD [Escherichia coli str. K-12 substr. W3110]	99.9	1037	1	1	1037	1	1037	0	1979.1	contig_1389	Cluster.21.contigs	Escherichia_coli	1037	1
GBGCGKKD_11279	gb|AAL59753.1|ARO:3000412|sul2	gb|AAL59753.1|ARO:3000412|sul2 [Vibrio cholerae]	100	271	0	1	271	1	271	6.2e-148	516.5	contig_1498	maxbin.005_sub.contigs	Bifidobacterium	271	1
GBGCGKKD_11963	gb|NP_416715.1|ARO:3003952|yojI	gb|NP_416715.1|ARO:3003952|yojI [Escherichia coli str. K-12 substr. MG1655]	99.1	547	5	1	547	1	547	5.7e-310	1055.8	contig_1514	Cluster.21.contigs	Escherichia_coli	547	1
GBGCGKKD_12091	gb|YP_490321.1|ARO:3000828|baeR	gb|YP_490321.1|ARO:3000828|baeR [Escherichia coli str. K-12 substr. W3110]	100	240	0	1	240	1	240	3e-138	484.2	contig_1514	Cluster.21.contigs	Escherichia_coli	240	1
GBGCGKKD_12092	gb|BAA15934.1|ARO:3000829|baeS	gb|BAA15934.1|ARO:3000829|baeS [Escherichia coli str. K-12 substr. W3110]	94.9	467	24	1	467	1	467	9.3e-261	892.1	contig_1514	Cluster.21.contigs	Escherichia_coli	467	1
GBGCGKKD_12094	gb|AAC75137.1|ARO:3000794|mdtC	gb|AAC75137.1|ARO:3000794|mdtC [Escherichia coli str. K-12 substr. MG1655]	98.7	1025	13	1	1025	1	1025	0	1902.5	contig_1514	Cluster.21.contigs	Escherichia_coli	1025	1
GBGCGKKD_12316	gb|CAA79727.1|ARO:3000191|tetQ	gb|CAA79727.1|ARO:3000191|tetQ [Bacteroides fragilis]	97.3	641	17	1	641	17	657	0	1241.1	contig_153	bin.24.contigs	Bacteroides_vulgatus	657	0.975647
GBGCGKKD_13032	gb|ABG91835.1|ARO:3002860|dfrA17	gb|ABG91835.1|ARO:3002860|dfrA17 [Pseudomonas aeruginosa]	100	157	0	1	157	1	157	3.2e-88	317.4	contig_1560	maxbin.020_sub.contigs	Eubacterium	157	1
GBGCGKKD_13033	gb|AAF17880.1|ARO:3002605|aadA5	gb|AAF17880.1|ARO:3002605|aadA5 [Escherichia coli]	100	262	0	1	262	1	262	4.4e-151	526.9	contig_1560	maxbin.020_sub.contigs	Eubacterium	262	1
GBGCGKKD_13035	gb|AEJ33969.1|ARO:3000410|sul1	gb|AEJ33969.1|ARO:3000410|sul1 [Vibrio fluvialis]	100	279	0	1	279	1	279	1.2e-157	548.9	contig_1560	maxbin.020_sub.contigs	Eubacterium	279	1
GBGCGKKD_13042	gb|AAS13767.1|ARO:3003839|Mrx	gb|AAS13767.1|ARO:3003839|Mrx [Aeromonas hydrophila]	100	412	0	1	412	1	412	1.2e-214	738.8	contig_1560	maxbin.020_sub.contigs	Eubacterium	412	1
GBGCGKKD_13043	gb|BAA03776.1|ARO:3000316|mphA	gb|BAA03776.1|ARO:3000316|mphA [Escherichia coli]	100	301	0	1	301	1	301	4.4e-171	593.6	contig_1560	maxbin.020_sub.contigs	Eubacterium	301	1
GBGCGKKD_13499	gb|AAC75733.1|ARO:3000074|emrB	gb|AAC75733.1|ARO:3000074|emrB [Escherichia coli str. K-12 substr. MG1655]	99.8	512	1	1	512	1	512	2e-288	984.2	contig_1580	Cluster.21.contigs	Escherichia_coli	512	1
GBGCGKKD_13500	gb|BAA16547.1|ARO:3000027|emrA	gb|BAA16547.1|ARO:3000027|emrA [Escherichia coli str. K-12 substr. W3110]	99.7	390	1	1	390	1	390	4.8e-202	696.8	contig_1580	Cluster.21.contigs	Escherichia_coli	390	1
GBGCGKKD_13501	gb|NP_417169.1|ARO:3000516|emrR	gb|NP_417169.1|ARO:3000516|emrR [Escherichia coli str. K-12 substr. MG1655]	99.4	176	1	1	176	1	176	9.4e-97	345.9	contig_1580	Cluster.21.contigs	Escherichia_coli	176	1
GBGCGKKD_17634	gb|AAC75089.1|ARO:3003577|pmrE	gb|AAC75089.1|ARO:3003577|pmrE [Escherichia coli str. K-12 substr. MG1655]	99.2	388	3	1	388	1	388	1.1e-219	755.4	contig_1757	Cluster.21.contigs	Escherichia_coli	388	1
GBGCGKKD_17933	gb|AAA23033.2|ARO:3000190|tetO	gb|AAA23033.2|ARO:3000190|tetO [Campylobacter jejuni]	98	639	13	1	639	1	639	0	1250.7	contig_179	Cluster.9.contigs	Eubacterium_rectale	639	1
GBGCGKKD_18556	gb|YP_489794.1|ARO:3000263|marA	gb|YP_489794.1|ARO:3000263|marA [Escherichia coli str. K-12 substr. W3110]	99.2	127	1	1	127	1	127	8.3e-71	259.2	contig_1808	Cluster.21.contigs	Escherichia_coli	127	1
GBGCGKKD_19701	gb|YP_008997285.1|ARO:3000615|mefA	gb|YP_008997285.1|ARO:3000615|mefA [Exiguobacterium sp. S3-2]	96.3	405	15	1	405	1	405	4.8e-213	733.4	contig_1865	Cluster.7_sub.contigs	Lachnospiraceae	405	1
GBGCGKKD_19702	gb|YP_002743273.1|ARO:3000616|mel	gb|YP_002743273.1|ARO:3000616|mel [Streptococcus pneumoniae Taiwan19F-14]	100	487	0	1	487	1	487	1.5e-261	894.8	contig_1865	Cluster.7_sub.contigs	Lachnospiraceae	487	1
GBGCGKKD_20160	gb|AAA23033.2|ARO:3000190|tetO	gb|AAA23033.2|ARO:3000190|tetO [Campylobacter jejuni]	99.4	639	4	1	639	1	639	0	1268.8	contig_187	Cluster.4.contigs	Clostridium	639	1
GBGCGKKD_20688	gb|AAC75314.1|ARO:3003578|pmrF	gb|AAC75314.1|ARO:3003578|pmrF [Escherichia coli str. K-12 substr. MG1655]	99.1	322	3	1	322	1	322	1.1e-180	625.5	contig_1871	Cluster.21.contigs	Escherichia_coli	322	1
GBGCGKKD_20689	gb|AAC75315.1|ARO:3002985|arnA	gb|AAC75315.1|ARO:3002985|arnA [Escherichia coli str. K-12 substr. MG1655]	98.6	660	9	1	660	1	660	0	1345.9	contig_1871	Cluster.21.contigs	Escherichia_coli	660	1
GBGCGKKD_21897	gb|AAC75135.2|ARO:3000792|mdtA	gb|AAC75135.2|ARO:3000792|mdtA [Escherichia coli str. K-12 substr. MG1655]	98.1	415	8	1	415	1	415	1.3e-210	725.3	contig_1924	Cluster.21.contigs	Escherichia_coli	415	1
GBGCGKKD_22153	gb|CAJ67339.1|ARO:3000186|tetM	gb|CAJ67339.1|ARO:3000186|tetM [Clostridium difficile 630]	90.5	639	61	1	639	1	639	0	1162.9	contig_194	12.contigs	Catenibacterium_sp.	639	1
GBGCGKKD_25152	gb|ACN32294.1|ARO:3000237|tolC	gb|ACN32294.1|ARO:3000237|tolC [Escherichia coli]	99.8	493	1	1	493	3	495	7.8e-258	882.5	contig_2092	Cluster.21.contigs	Escherichia_coli	495	0.99596
GBGCGKKD_25933	gb|AAF86219.1|ARO:3000375|ErmB	gb|AAF86219.1|ARO:3000375|ErmB [Enterococcus faecium]	98.4	245	4	1	245	1	245	1.4e-135	475.3	contig_2110	12.contigs	Catenibacterium_sp.	248	0.987903
GBGCGKKD_26710	gb|ABK33456.1|ARO:3002639|APH(3'')-Ib	gb|ABK33456.1|ARO:3002639|APH(3'')-Ib [Pseudomonas aeruginosa]	99.6	267	1	1	267	1	267	5.9e-159	553.1	contig_2150	bin.unbinned_sub.contigs	Ruminococcus	267	1
GBGCGKKD_26711	gb|AAC23556.1|ARO:3002660|APH(6)-Id	gb|AAC23556.1|ARO:3002660|APH(6)-Id [Pseudomonas aeruginosa]	99.3	278	2	1	278	1	278	2.2e-161	561.2	contig_2150	bin.unbinned_sub.contigs	Ruminococcus	278	1
GBGCGKKD_27144	gb|AAL79549.2|ARO:3003003|CfxA3	gb|AAL79549.2|ARO:3003003|CfxA3 [Capnocytophaga ochracea]	100	321	0	1	321	1	321	2.2e-181	627.9	contig_217	Cluster.22_sub.contigs	Bacteroides_ovatus	321	1
GBGCGKKD_27816	gb|AAD01868.1|ARO:3002867|dfrF	gb|AAD01868.1|ARO:3002867|dfrF [Enterococcus faecalis]	100	164	0	1	164	1	164	1.7e-92	331.6	contig_2199	12.contigs	Catenibacterium_sp.	164	1
GBGCGKKD_29803	gb|CAA77936.1|ARO:3004039|Escherichia	gb|CAA77936.1|ARO:3004039|Escherichia coli emrE [Escherichia coli]	98.2	110	2	1	110	1	110	3.7e-59	220.3	contig_2257	Cluster.21.contigs	Escherichia_coli	110	1
GBGCGKKD_29808	gb|BAC11901.1|ARO:3002670|cat	gb|BAC11901.1|ARO:3002670|cat [Streptococcus suis]	95.3	215	10	1	215	1	215	2.6e-125	441	contig_2259	bin.unbinned_sub.contigs	Ruminococcus	216	0.99537
GBGCGKKD_30377	gb|NP_309766.1|ARO:3000676|H-NS	gb|NP_309766.1|ARO:3000676|H-NS [Escherichia coli O157:H7 str. Sakai]	100	137	0	1	137	1	137	1.2e-59	222.2	contig_2300	Cluster.21.contigs	Escherichia_coli	137	1
GBGCGKKD_30722	gb|AAO61597.1|ARO:3001889|CTX-M-27	gb|AAO61597.1|ARO:3001889|CTX-M-27 [Escherichia coli]	100	291	0	1	291	1	291	4e-161	560.5	contig_2324	Cluster.21.contigs	Escherichia_coli	291	1
GBGCGKKD_31097	gb|BAA11237.1|ARO:3000254|emrY	gb|BAA11237.1|ARO:3000254|emrY [Escherichia coli]	98	512	10	1	512	1	512	3.8e-284	969.9	contig_2343	Cluster.21.contigs	Escherichia_coli	512	1
GBGCGKKD_31098	gb|BAA11236.1|ARO:3000206|emrK	gb|BAA11236.1|ARO:3000206|emrK [Escherichia coli]	98.9	351	4	37	387	1	351	1.5e-192	665.2	contig_2343	Cluster.21.contigs	Escherichia_coli	351	1
GBGCGKKD_31099	gb|NP_311275.1|ARO:3000832|evgA	gb|NP_311275.1|ARO:3000832|evgA [Escherichia coli O157:H7 str. Sakai]	100	204	0	1	204	1	204	6.3e-113	399.8	contig_2343	Cluster.21.contigs	Escherichia_coli	204	1
GBGCGKKD_31100	gb|AAC75429.1|ARO:3000833|evgS	gb|AAC75429.1|ARO:3000833|evgS [Escherichia coli str. K-12 substr. MG1655]	96.6	1197	41	1	1197	1	1197	0	2307.7	contig_2343	Cluster.21.contigs	Escherichia_coli	1197	1
GBGCGKKD_32276	gb|AAC76093.1|ARO:3002986|bacA	gb|AAC76093.1|ARO:3002986|bacA [Escherichia coli str. K-12 substr. MG1655]	99.3	273	2	1	273	1	273	1.5e-149	521.9	contig_2383	Cluster.21.contigs	Escherichia_coli	273	1
GBGCGKKD_32292	gb|NP_417544.5|ARO:3000024|patA	gb|NP_417544.5|ARO:3000024|patA [Escherichia coli str. K-12 substr. MG1655]	99.8	429	1	1	429	31	459	5.7e-249	852.8	contig_2383	Cluster.21.contigs	Escherichia_coli	459	0.934641
GBGCGKKD_32350	gb|AAL79549.2|ARO:3003003|CfxA3	gb|AAL79549.2|ARO:3003003|CfxA3 [Capnocytophaga ochracea]	100	321	0	1	321	1	321	2.2e-181	627.9	contig_239	Cluster.22_sub.contigs	Bacteroides_ovatus	321	1
GBGCGKKD_33490	gb|AFH35853.1|ARO:3001328|Escherichia	gb|AFH35853.1|ARO:3001328|Escherichia coli mdfA [Escherichia coli]	97.1	410	12	1	410	1	410	2.2e-221	761.1	contig_2400	Cluster.21.contigs	Escherichia_coli	410	1
GBGCGKKD_38046	gb|AAL79549.2|ARO:3003003|CfxA3	gb|AAL79549.2|ARO:3003003|CfxA3 [Capnocytophaga ochracea]	100	321	0	1	321	1	321	2.2e-181	627.9	contig_299	Cluster.22_sub.contigs	Bacteroides_ovatus	321	1
GBGCGKKD_38530	gb|YP_008997285.1|ARO:3000615|mefA	gb|YP_008997285.1|ARO:3000615|mefA [Exiguobacterium sp. S3-2]	90.4	405	39	1	405	1	405	1.1e-201	695.7	contig_30	Cluster.4.contigs	Clostridium	405	1
GBGCGKKD_38651	gb|NP_414995.1|ARO:3000216|acrB	gb|NP_414995.1|ARO:3000216|acrB [Escherichia coli str. K-12 substr. MG1655]	99.8	1049	2	1	1049	1	1049	0	1985.7	contig_300	Cluster.21.contigs	Escherichia_coli	1049	1
GBGCGKKD_38652	gb|NP_414996.1|ARO:3004043|Escherichia	gb|NP_414996.1|ARO:3004043|Escherichia coli acrA [Escherichia coli str. K-12 substr. MG1655]	99.7	397	1	1	397	1	397	3.1e-217	747.3	contig_300	Cluster.21.contigs	Escherichia_coli	397	1
GBGCGKKD_40264	gb|AAA23033.2|ARO:3000190|tetO	gb|AAA23033.2|ARO:3000190|tetO [Campylobacter jejuni]	97.8	639	14	1	639	1	639	0	1247.6	contig_34	Cluster.7_sub.contigs	Lachnospiraceae	639	1
GBGCGKKD_40313	gb|BAE78116.1|ARO:3003576|PmrC	gb|BAE78116.1|ARO:3003576|PmrC [Escherichia coli str. K-12 substr. W3110]	96.5	547	19	1	547	1	547	1.4e-311	1061.2	contig_340	Cluster.21.contigs	Escherichia_coli	547	1
GBGCGKKD_40346	gb|BAE78084.1|ARO:3003548|mdtN	gb|BAE78084.1|ARO:3003548|mdtN [Escherichia coli str. K-12 substr. W3110]	98.8	343	4	1	343	1	343	1.5e-183	635.2	contig_340	Cluster.21.contigs	Escherichia_coli	343	1
GBGCGKKD_40347	gb|BAE78083.1|ARO:3003549|mdtO	gb|BAE78083.1|ARO:3003549|mdtO [Escherichia coli str. K-12 substr. W3110]	98.4	683	11	1	683	1	683	0	1320.1	contig_340	Cluster.21.contigs	Escherichia_coli	683	1
GBGCGKKD_40348	gb|BAE78082.1|ARO:3003550|mdtP	gb|BAE78082.1|ARO:3003550|mdtP [Escherichia coli str. K-12 substr. W3110]	98.2	488	9	1	488	1	488	2e-266	911	contig_340	Cluster.21.contigs	Escherichia_coli	488	1
GBGCGKKD_40608	gb|NP_415222.1|ARO:3003841|kdpE	gb|NP_415222.1|ARO:3003841|kdpE [Escherichia coli str. K-12 substr. MG1655]	99.6	224	1	1	224	1	224	1.4e-126	445.3	contig_347	Cluster.21.contigs	Escherichia_coli	225	0.995556
GBGCGKKD_40857	gb|NP_312864.1|ARO:3000830|cpxA	gb|NP_312864.1|ARO:3000830|cpxA [Escherichia coli O157:H7 str. Sakai]	100	457	0	1	457	1	457	2.6e-260	890.6	contig_349	Cluster.21.contigs	Escherichia_coli	457	1
GBGCGKKD_41191	gb|AAA23033.2|ARO:3000190|tetO	gb|AAA23033.2|ARO:3000190|tetO [Campylobacter jejuni]	99.4	639	4	1	639	1	639	0	1268.8	contig_353	Cluster.7_sub.contigs	Lachnospiraceae	639	1
GBGCGKKD_46423	gb|ABV18113.1|ARO:3001329|mdtG	gb|ABV18113.1|ARO:3001329|mdtG [Escherichia coli O139:H28 str. E24377A]	99.8	408	1	1	408	1	408	1.1e-225	775.4	contig_428	Cluster.21.contigs	Escherichia_coli	408	1
GBGCGKKD_47197	gb|AAA23033.2|ARO:3000190|tetO	gb|AAA23033.2|ARO:3000190|tetO [Campylobacter jejuni]	93.7	639	40	1	639	1	639	0	1206.4	contig_46	Cluster.7_sub.contigs	Lachnospiraceae	639	1
GBGCGKKD_47353	gb|YP_491919.1|ARO:3000508|gadX	gb|YP_491919.1|ARO:3000508|gadX [Escherichia coli str. K-12 substr. W3110]	93.1	274	19	1	274	1	274	8.7e-142	496.1	contig_470	Cluster.21.contigs	Escherichia_coli	274	1
GBGCGKKD_47354	gb|ANK04027.1|ARO:3003838|gadW	gb|ANK04027.1|ARO:3003838|gadW [Escherichia coli O25b:H4]	100	242	0	1	242	1	242	3.3e-137	480.7	contig_470	Cluster.21.contigs	Escherichia_coli	242	1
GBGCGKKD_47356	gb|AAC76539.1|ARO:3000796|mdtF	gb|AAC76539.1|ARO:3000796|mdtF [Escherichia coli str. K-12 substr. MG1655]	99.5	1037	5	1	1037	1	1037	0	1935.2	contig_470	Cluster.21.contigs	Escherichia_coli	1037	1
GBGCGKKD_47357	gb|BAE77781.1|ARO:3000795|mdtE	gb|BAE77781.1|ARO:3000795|mdtE [Escherichia coli str. K-12 substr. W3110]	99.7	385	1	1	385	1	385	1.1e-209	722.2	contig_470	Cluster.21.contigs	Escherichia_coli	385	1
GBGCGKKD_49195	gb|AAC77293.1|ARO:3001214|mdtM	gb|AAC77293.1|ARO:3001214|mdtM [Escherichia coli str. K-12 substr. MG1655]	97.1	410	12	1	410	1	410	4.4e-222	763.5	contig_495	Cluster.21.contigs	Escherichia_coli	410	1
GBGCGKKD_49693	gb|NP_415434.1|ARO:3003950|msbA	gb|NP_415434.1|ARO:3003950|msbA [Escherichia coli str. K-12 substr. MG1655]	99.7	582	2	1	582	1	582	8.5e-312	1062	contig_503	Cluster.21.contigs	Escherichia_coli	582	1
GBGCGKKD_50082	gb|CAA79727.1|ARO:3000191|tetQ	gb|CAA79727.1|ARO:3000191|tetQ [Bacteroides fragilis]	97	638	19	1	638	17	654	0	1238	contig_52	10_sub.contigs	[Ruminococcus]_gnavus	657	0.971081
GBGCGKKD_50716	gb|AAL79549.2|ARO:3003003|CfxA3	gb|AAL79549.2|ARO:3003003|CfxA3 [Capnocytophaga ochracea]	100	321	0	1	321	1	321	2.2e-181	627.9	contig_53	Cluster.14.contigs	Parabacteroides_distasonis	321	1
GBGCGKKD_52259	gb|AAY32951.1|ARO:3002837|lnuC	gb|AAY32951.1|ARO:3002837|lnuC [Streptococcus agalactiae]	98.2	164	3	1	164	1	164	7.4e-96	342.8	contig_549	Cluster.17.contigs	Blautia_sp.	164	1
GBGCGKKD_52651	gb|AAA23033.2|ARO:3000190|tetO	gb|AAA23033.2|ARO:3000190|tetO [Campylobacter jejuni]	93.7	639	40	1	639	1	639	0	1203.7	contig_558	10_sub.contigs	[Ruminococcus]_gnavus	639	1
GBGCGKKD_54640	gb|AFK31666.1|ARO:3000567|tet(40)	gb|AFK31666.1|ARO:3000567|tet(40) [Streptococcus suis]	98.8	406	5	1	406	1	406	8.8e-215	739.2	contig_579	Cluster.23.contigs	Blautia_sp.	406	1
GBGCGKKD_54641	gb|AAA23033.2|ARO:3000190|tetO	gb|AAA23033.2|ARO:3000190|tetO [Campylobacter jejuni]	98.3	639	11	1	639	1	639	0	1257.3	contig_579	Cluster.23.contigs	Blautia_sp.	639	1
GBGCGKKD_56564	gb|YP_003971446|ARO:3003730|Bifidobacteria	gb|YP_003971446|ARO:3003730|Bifidobacteria intrinsic ileS conferring resistance to mupirocin [Bifidobacterium bifidum PRL2010]	91.7	1102	92	2	1103	6	1107	0	2089.3	contig_600	Cluster.10.contigs	Bifidobacterium_longum	1107	0.995483
GBGCGKKD_61128	gb|AAA88675.1|ARO:3000498|ErmF	gb|AAA88675.1|ARO:3000498|ErmF [Bacteroides fragilis]	98.4	255	4	1	255	1	255	3.4e-142	497.7	contig_680	Cluster.22_sub.contigs	Bacteroides_ovatus	266	0.958647
GBGCGKKD_63986	gb|EFF04178.1|ARO:3000309|emrD	gb|EFF04178.1|ARO:3000309|emrD [Escherichia coli B185]	99	394	4	1	394	3	396	1.3e-218	751.9	contig_716	Cluster.21.contigs	Escherichia_coli	396	0.994949
GBGCGKKD_67915	gb|ACA23185.1|ARO:3000194|tetW	gb|ACA23185.1|ARO:3000194|tetW [Bifidobacterium longum]	97.2	639	18	1	639	1	639	0	1223.4	contig_779	maxbin.005_sub.contigs	Bifidobacterium	639	1
GBGCGKKD_69928	gb|NP_416292.1|ARO:3002818|msrB	gb|NP_416292.1|ARO:3002818|msrB [Escherichia coli str. K-12 substr. MG1655]	100	137	0	1	137	1	137	3.2e-84	303.9	contig_840	Cluster.21.contigs	Escherichia_coli	137	1
GBGCGKKD_72764	gb|AFK31666.1|ARO:3000567|tet(40)	gb|AFK31666.1|ARO:3000567|tet(40) [Streptococcus suis]	98.8	406	5	1	406	1	406	1.8e-215	741.5	contig_93	Cluster.19.contigs	Erysipelotrichaceae_bacterium	406	1
GBGCGKKD_72765	gb|CAC41371.2|ARO:3000196|tet32	gb|CAC41371.2|ARO:3000196|tet32 [Clostridiaceae bacterium K10]	99.5	639	3	1	639	1	639	0	1275.8	contig_93	Cluster.19.contigs	Erysipelotrichaceae_bacterium	639	1

## Sheet: 10x_time_C
qseqid	sseqid	stitle	pident	length	mismatch	qstart	qend	sstart	send	evalue	bitscore	contig	bin	organism	slen	slen_frac
JNHBMAAP_00368	gb|AAL59753.1|ARO:3000412|sul2	gb|AAL59753.1|ARO:3000412|sul2 [Vibrio cholerae]	100	271	0	1	271	1	271	6.2e-148	516.5	contig_108	Cluster.4.contigs	Escherichia_coli	271	1
JNHBMAAP_00369	gb|ABK33456.1|ARO:3002639|APH(3'')-Ib	gb|ABK33456.1|ARO:3002639|APH(3'')-Ib [Pseudomonas aeruginosa]	99.6	267	1	1	267	1	267	5.9e-159	553.1	contig_108	Cluster.4.contigs	Escherichia_coli	267	1
JNHBMAAP_00370	gb|AAC23556.1|ARO:3002660|APH(6)-Id	gb|AAC23556.1|ARO:3002660|APH(6)-Id [Pseudomonas aeruginosa]	99.3	278	2	1	278	1	278	2.2e-161	561.2	contig_108	Cluster.4.contigs	Escherichia_coli	278	1
JNHBMAAP_00465	gb|AAL79549.2|ARO:3003003|CfxA3	gb|AAL79549.2|ARO:3003003|CfxA3 [Capnocytophaga ochracea]	100	321	0	1	321	1	321	2.2e-181	627.9	contig_120	maxbin.003_sub.contigs	Erysipelotrichaceae_bacterium	321	1
JNHBMAAP_01204	gb|NP_415222.1|ARO:3003841|kdpE	gb|NP_415222.1|ARO:3003841|kdpE [Escherichia coli str. K-12 substr. MG1655]	99.6	224	1	1	224	1	224	1.4e-126	445.3	contig_16	Cluster.4.contigs	Escherichia_coli	225	0.995556
JNHBMAAP_01349	gb|AFH35853.1|ARO:3001328|Escherichia	gb|AFH35853.1|ARO:3001328|Escherichia coli mdfA [Escherichia coli]	97.1	410	12	1	410	1	410	2.2e-221	761.1	contig_16	Cluster.4.contigs	Escherichia_coli	410	1
JNHBMAAP_01501	gb|NP_415434.1|ARO:3003950|msbA	gb|NP_415434.1|ARO:3003950|msbA [Escherichia coli str. K-12 substr. MG1655]	99.7	582	2	1	582	1	582	8.5e-312	1062	contig_16	Cluster.4.contigs	Escherichia_coli	582	1
JNHBMAAP_01621	gb|ABV18113.1|ARO:3001329|mdtG	gb|ABV18113.1|ARO:3001329|mdtG [Escherichia coli O139:H28 str. E24377A]	99.8	408	1	1	408	1	408	1.1e-225	775.4	contig_16	Cluster.4.contigs	Escherichia_coli	408	1
JNHBMAAP_01633	gb|AAC74149.2|ARO:3001216|mdtH	gb|AAC74149.2|ARO:3001216|mdtH [Escherichia coli str. K-12 substr. MG1655]	100	402	0	1	402	1	402	3.1e-228	783.9	contig_16	Cluster.4.contigs	Escherichia_coli	402	1
JNHBMAAP_02140	gb|NP_414995.1|ARO:3000216|acrB	gb|NP_414995.1|ARO:3000216|acrB [Escherichia coli str. K-12 substr. MG1655]	99.8	1049	2	1	1049	1	1049	0	1985.7	contig_17	Cluster.4.contigs	Escherichia_coli	1049	1
JNHBMAAP_02141	gb|NP_414996.1|ARO:3004043|Escherichia	gb|NP_414996.1|ARO:3004043|Escherichia coli acrA [Escherichia coli str. K-12 substr. MG1655]	99.7	397	1	1	397	1	397	3.1e-217	747.3	contig_17	Cluster.4.contigs	Escherichia_coli	397	1
JNHBMAAP_02566	gb|NP_309766.1|ARO:3000676|H-NS	gb|NP_309766.1|ARO:3000676|H-NS [Escherichia coli O157:H7 str. Sakai]	100	137	0	1	137	1	137	1.2e-59	222.2	contig_20	Cluster.4.contigs	Escherichia_coli	137	1
JNHBMAAP_02844	gb|YP_489794.1|ARO:3000263|marA	gb|YP_489794.1|ARO:3000263|marA [Escherichia coli str. K-12 substr. W3110]	99.2	127	1	1	127	1	127	8.3e-71	259.2	contig_20	Cluster.4.contigs	Escherichia_coli	127	1
JNHBMAAP_03056	gb|NP_416292.1|ARO:3002818|msrB	gb|NP_416292.1|ARO:3002818|msrB [Escherichia coli str. K-12 substr. MG1655]	100	137	0	1	137	1	137	3.2e-84	303.9	contig_20	Cluster.4.contigs	Escherichia_coli	137	1
JNHBMAAP_03265	gb|CAA77936.1|ARO:3004039|Escherichia	gb|CAA77936.1|ARO:3004039|Escherichia coli emrE [Escherichia coli]	98.2	110	2	1	110	1	110	3.7e-59	220.3	contig_20	Cluster.4.contigs	Escherichia_coli	110	1
JNHBMAAP_03404	gb|AAC75089.1|ARO:3003577|pmrE	gb|AAC75089.1|ARO:3003577|pmrE [Escherichia coli str. K-12 substr. MG1655]	99.2	388	3	1	388	1	388	1.1e-219	755.4	contig_20	Cluster.4.contigs	Escherichia_coli	388	1
JNHBMAAP_03449	gb|AAC75135.2|ARO:3000792|mdtA	gb|AAC75135.2|ARO:3000792|mdtA [Escherichia coli str. K-12 substr. MG1655]	98.1	415	8	1	415	1	415	1.3e-210	725.3	contig_20	Cluster.4.contigs	Escherichia_coli	415	1
JNHBMAAP_03450	gb|AAC75136.1|ARO:3000793|mdtB	gb|AAC75136.1|ARO:3000793|mdtB [Escherichia coli str. K-12 substr. MG1655]	99.8	1040	2	1	1040	1	1040	0	1906.3	contig_20	Cluster.4.contigs	Escherichia_coli	1040	1
JNHBMAAP_03451	gb|AAC75137.1|ARO:3000794|mdtC	gb|AAC75137.1|ARO:3000794|mdtC [Escherichia coli str. K-12 substr. MG1655]	98.7	1025	13	1	1025	1	1025	0	1902.5	contig_20	Cluster.4.contigs	Escherichia_coli	1025	1
JNHBMAAP_03453	gb|BAA15934.1|ARO:3000829|baeS	gb|BAA15934.1|ARO:3000829|baeS [Escherichia coli str. K-12 substr. W3110]	94.9	467	24	1	467	1	467	9.3e-261	892.1	contig_20	Cluster.4.contigs	Escherichia_coli	467	1
JNHBMAAP_03454	gb|YP_490321.1|ARO:3000828|baeR	gb|YP_490321.1|ARO:3000828|baeR [Escherichia coli str. K-12 substr. W3110]	100	240	0	1	240	1	240	3e-138	484.2	contig_20	Cluster.4.contigs	Escherichia_coli	240	1
JNHBMAAP_03582	gb|NP_416715.1|ARO:3003952|yojI	gb|NP_416715.1|ARO:3003952|yojI [Escherichia coli str. K-12 substr. MG1655]	99.1	547	5	1	547	1	547	5.7e-310	1055.8	contig_20	Cluster.4.contigs	Escherichia_coli	547	1
JNHBMAAP_03624	gb|AAC75314.1|ARO:3003578|pmrF	gb|AAC75314.1|ARO:3003578|pmrF [Escherichia coli str. K-12 substr. MG1655]	99.1	322	3	1	322	1	322	1.1e-180	625.5	contig_20	Cluster.4.contigs	Escherichia_coli	322	1
JNHBMAAP_03625	gb|AAC75315.1|ARO:3002985|arnA	gb|AAC75315.1|ARO:3002985|arnA [Escherichia coli str. K-12 substr. MG1655]	98.6	660	9	1	660	1	660	0	1345.9	contig_20	Cluster.4.contigs	Escherichia_coli	660	1
JNHBMAAP_03766	gb|BAE15963.1|ARO:3002868|dfrG	gb|BAE15963.1|ARO:3002868|dfrG [Staphylococcus aureus]	100	165	0	1	165	1	165	2.7e-98	350.9	contig_212	bin.unbinned.contigs	Enterococcus_faecium	165	1
JNHBMAAP_03776	gb|AAF86219.1|ARO:3000375|ErmB	gb|AAF86219.1|ARO:3000375|ErmB [Enterococcus faecium]	98.4	245	4	1	245	1	245	1.4e-135	475.3	contig_216	bin.unbinned.contigs	Enterococcus_faecium	248	0.987903
JNHBMAAP_03782	gb|AAU10334.1|ARO:3002628|aad(6)	gb|AAU10334.1|ARO:3002628|aad(6) [Streptococcus oralis]	100	276	0	27	302	1	276	6.6e-167	579.7	contig_216	bin.unbinned.contigs	Enterococcus_faecium	276	1
JNHBMAAP_03783	gb|AAB53445.1|ARO:3002897|SAT-4	gb|AAB53445.1|ARO:3002897|SAT-4 [Campylobacter coli]	99.4	180	1	1	180	1	180	4.8e-96	343.6	contig_216	bin.unbinned.contigs	Enterococcus_faecium	180	1
JNHBMAAP_03998	gb|NP_417544.5|ARO:3000024|patA	gb|NP_417544.5|ARO:3000024|patA [Escherichia coli str. K-12 substr. MG1655]	99.8	429	1	1	429	31	459	5.7e-249	852.8	contig_23	Cluster.4.contigs	Escherichia_coli	459	0.934641
JNHBMAAP_04014	gb|AAC76093.1|ARO:3002986|bacA	gb|AAC76093.1|ARO:3002986|bacA [Escherichia coli str. K-12 substr. MG1655]	99.3	273	2	1	273	1	273	1.5e-149	521.9	contig_23	Cluster.4.contigs	Escherichia_coli	273	1
JNHBMAAP_04039	gb|ACN32294.1|ARO:3000237|tolC	gb|ACN32294.1|ARO:3000237|tolC [Escherichia coli]	99.8	493	1	1	493	3	495	7.8e-258	882.5	contig_23	Cluster.4.contigs	Escherichia_coli	495	0.99596
JNHBMAAP_05502	gb|AAK01167.1|ARO:3002819|msrC	gb|AAK01167.1|ARO:3002819|msrC [Enterococcus faecium]	92.3	492	38	1	492	1	492	4.8e-223	766.9	contig_32	bin.2.contigs	Enterococcus_faecium	492	1
JNHBMAAP_05725	gb|AAB63533.1|ARO:3002556|AAC(6')-Ii	gb|AAB63533.1|ARO:3002556|AAC(6')-Ii [Enterococcus faecium]	98.9	182	2	1	182	1	182	2.2e-104	371.3	contig_36	bin.2.contigs	Enterococcus_faecium	182	1
JNHBMAAP_07048	gb|BAG75524.1|ARO:3003954|efmA	gb|BAG75524.1|ARO:3003954|efmA [Enterococcus faecium]	100	428	0	1	428	1	428	2.5e-236	810.8	contig_48	bin.2.contigs	Enterococcus_faecium	428	1
JNHBMAAP_07297	gb|AAA65955.1|ARO:3002942|vanHA	gb|AAA65955.1|ARO:3002942|vanHA [Enterococcus faecium]	100	322	0	1	322	1	322	5.7e-185	639.8	contig_53	bin.unbinned.contigs	Enterococcus_faecium	322	1
JNHBMAAP_07298	gb|AAA65956.1|ARO:3000010|vanA	gb|AAA65956.1|ARO:3000010|vanA [Enterococcus faecium]	99.7	343	1	1	343	1	343	9.7e-199	685.6	contig_53	bin.unbinned.contigs	Enterococcus_faecium	343	1
JNHBMAAP_07299	gb|AAA65957.1|ARO:3002949|vanXA	gb|AAA65957.1|ARO:3002949|vanXA [Enterococcus faecium]	99.5	202	1	1	202	1	202	4.8e-121	426.8	contig_53	bin.unbinned.contigs	Enterococcus_faecium	202	1
JNHBMAAP_07300	gb|AAA65958.1|ARO:3002955|vanYA	gb|AAA65958.1|ARO:3002955|vanYA [Enterococcus faecium]	99.7	303	1	1	303	1	303	2.8e-173	600.9	contig_53	bin.unbinned.contigs	Enterococcus_faecium	303	1
JNHBMAAP_07301	gb|AAA65959.1|ARO:3002962|vanZA	gb|AAA65959.1|ARO:3002962|vanZA [Enterococcus faecium]	100	161	0	1	161	1	161	7e-83	299.7	contig_53	bin.unbinned.contigs	Enterococcus_faecium	161	1
JNHBMAAP_08252	gb|BAA11237.1|ARO:3000254|emrY	gb|BAA11237.1|ARO:3000254|emrY [Escherichia coli]	98	512	10	1	512	1	512	3.8e-284	969.9	contig_7	Cluster.4.contigs	Escherichia_coli	512	1
JNHBMAAP_08253	gb|BAA11236.1|ARO:3000206|emrK	gb|BAA11236.1|ARO:3000206|emrK [Escherichia coli]	98.9	351	4	37	387	1	351	1.5e-192	665.2	contig_7	Cluster.4.contigs	Escherichia_coli	351	1
JNHBMAAP_08254	gb|NP_311275.1|ARO:3000832|evgA	gb|NP_311275.1|ARO:3000832|evgA [Escherichia coli O157:H7 str. Sakai]	100	204	0	1	204	1	204	6.3e-113	399.8	contig_7	Cluster.4.contigs	Escherichia_coli	204	1
JNHBMAAP_08255	gb|AAC75429.1|ARO:3000833|evgS	gb|AAC75429.1|ARO:3000833|evgS [Escherichia coli str. K-12 substr. MG1655]	96.6	1197	41	1	1197	1	1197	0	2307.7	contig_7	Cluster.4.contigs	Escherichia_coli	1197	1
JNHBMAAP_08343	gb|YP_490697.1|ARO:3000491|acrD	gb|YP_490697.1|ARO:3000491|acrD [Escherichia coli str. K-12 substr. W3110]	99.9	1037	1	1	1037	1	1037	0	1979.1	contig_7	Cluster.4.contigs	Escherichia_coli	1037	1
JNHBMAAP_08503	gb|NP_417169.1|ARO:3000516|emrR	gb|NP_417169.1|ARO:3000516|emrR [Escherichia coli str. K-12 substr. MG1655]	99.4	176	1	1	176	1	176	9.4e-97	345.9	contig_7	Cluster.4.contigs	Escherichia_coli	176	1
JNHBMAAP_08504	gb|BAA16547.1|ARO:3000027|emrA	gb|BAA16547.1|ARO:3000027|emrA [Escherichia coli str. K-12 substr. W3110]	99.7	390	1	1	390	1	390	4.8e-202	696.8	contig_7	Cluster.4.contigs	Escherichia_coli	390	1
JNHBMAAP_08505	gb|AAC75733.1|ARO:3000074|emrB	gb|AAC75733.1|ARO:3000074|emrB [Escherichia coli str. K-12 substr. MG1655]	99.8	512	1	1	512	1	512	2e-288	984.2	contig_7	Cluster.4.contigs	Escherichia_coli	512	1
JNHBMAAP_09152	gb|BAA03776.1|ARO:3000316|mphA	gb|BAA03776.1|ARO:3000316|mphA [Escherichia coli]	100	301	0	1	301	1	301	4.4e-171	593.6	contig_75	Cluster.4.contigs	Escherichia_coli	301	1
JNHBMAAP_09153	gb|AAS13767.1|ARO:3003839|Mrx	gb|AAS13767.1|ARO:3003839|Mrx [Aeromonas hydrophila]	100	412	0	1	412	1	412	1.2e-214	738.8	contig_75	Cluster.4.contigs	Escherichia_coli	412	1
JNHBMAAP_09160	gb|AEJ33969.1|ARO:3000410|sul1	gb|AEJ33969.1|ARO:3000410|sul1 [Vibrio fluvialis]	100	279	0	1	279	1	279	1.2e-157	548.9	contig_75	Cluster.4.contigs	Escherichia_coli	279	1
JNHBMAAP_09162	gb|AAF17880.1|ARO:3002605|aadA5	gb|AAF17880.1|ARO:3002605|aadA5 [Escherichia coli]	100	262	0	1	262	1	262	4.4e-151	526.9	contig_75	Cluster.4.contigs	Escherichia_coli	262	1
JNHBMAAP_09163	gb|ABG91835.1|ARO:3002860|dfrA17	gb|ABG91835.1|ARO:3002860|dfrA17 [Pseudomonas aeruginosa]	100	157	0	1	157	1	157	3.2e-88	317.4	contig_75	Cluster.4.contigs	Escherichia_coli	157	1
JNHBMAAP_09348	gb|AAA65954.1|ARO:3002931|vanSA	gb|AAA65954.1|ARO:3002931|vanSA [Enterococcus faecium]	99.7	380	1	1	380	5	384	1.9e-211	728	contig_79	maxbin.003_sub.contigs	Erysipelotrichaceae_bacterium	384	0.989583
JNHBMAAP_09349	gb|AAA65953.1|ARO:3002919|vanRA	gb|AAA65953.1|ARO:3002919|vanRA [Enterococcus faecium]	100	231	0	1	231	1	231	5.6e-134	469.9	contig_79	maxbin.003_sub.contigs	Erysipelotrichaceae_bacterium	231	1
JNHBMAAP_10177	gb|AAD01868.1|ARO:3002867|dfrF	gb|AAD01868.1|ARO:3002867|dfrF [Enterococcus faecalis]	100	156	0	1	156	1	156	3.5e-87	313.9	contig_9	bin.2.contigs	Enterococcus_faecium	164	0.95122
JNHBMAAP_10310	gb|AFK31666.1|ARO:3000567|tet(40)	gb|AFK31666.1|ARO:3000567|tet(40) [Streptococcus suis]	98.8	406	5	1	406	1	406	1.5e-214	738.4	contig_92	maxbin.003_sub.contigs	Erysipelotrichaceae_bacterium	406	1
JNHBMAAP_10311	gb|CAC41371.2|ARO:3000196|tet32	gb|CAC41371.2|ARO:3000196|tet32 [Clostridiaceae bacterium K10]	99.5	639	3	1	639	1	639	0	1275.8	contig_92	maxbin.003_sub.contigs	Erysipelotrichaceae_bacterium	639	1
JNHBMAAP_10485	gb|AAC76296.1|ARO:3000656|acrS	gb|AAC76296.1|ARO:3000656|acrS [Escherichia coli str. K-12 substr. MG1655]	98.6	220	3	1	220	1	220	2.5e-123	434.5	scaffold_19	Cluster.4.contigs	Escherichia_coli	220	1
JNHBMAAP_10486	gb|AAC76297.1|ARO:3000499|acrE	gb|AAC76297.1|ARO:3000499|acrE [Escherichia coli str. K-12 substr. MG1655]	99.5	385	2	1	385	1	385	5e-212	729.9	scaffold_19	Cluster.4.contigs	Escherichia_coli	385	1
JNHBMAAP_10487	gb|AAC76298.1|ARO:3000502|acrF	gb|AAC76298.1|ARO:3000502|acrF [Escherichia coli str. K-12 substr. MG1655]	99.5	1034	5	1	1034	1	1034	0	1935.6	scaffold_19	Cluster.4.contigs	Escherichia_coli	1034	1
JNHBMAAP_10577	gb|BAE77933.1|ARO:3000518|CRP	gb|BAE77933.1|ARO:3000518|CRP [Escherichia coli str. K-12 substr. W3110]	99.5	210	1	1	210	1	210	1.4e-118	418.7	scaffold_19	Cluster.4.contigs	Escherichia_coli	210	1
JNHBMAAP_10736	gb|BAE77781.1|ARO:3000795|mdtE	gb|BAE77781.1|ARO:3000795|mdtE [Escherichia coli str. K-12 substr. W3110]	99.7	385	1	1	385	1	385	1.1e-209	722.2	scaffold_19	Cluster.4.contigs	Escherichia_coli	385	1
JNHBMAAP_10737	gb|AAC76539.1|ARO:3000796|mdtF	gb|AAC76539.1|ARO:3000796|mdtF [Escherichia coli str. K-12 substr. MG1655]	99.5	1037	5	1	1037	1	1037	0	1935.2	scaffold_19	Cluster.4.contigs	Escherichia_coli	1037	1
JNHBMAAP_10739	gb|ANK04027.1|ARO:3003838|gadW	gb|ANK04027.1|ARO:3003838|gadW [Escherichia coli O25b:H4]	100	242	0	1	242	1	242	3.3e-137	480.7	scaffold_19	Cluster.4.contigs	Escherichia_coli	242	1
JNHBMAAP_10740	gb|YP_491919.1|ARO:3000508|gadX	gb|YP_491919.1|ARO:3000508|gadX [Escherichia coli str. K-12 substr. W3110]	93.1	274	19	1	274	1	274	8.7e-142	496.1	scaffold_19	Cluster.4.contigs	Escherichia_coli	274	1
JNHBMAAP_10912	gb|EFF04178.1|ARO:3000309|emrD	gb|EFF04178.1|ARO:3000309|emrD [Escherichia coli B185]	99	394	4	1	394	3	396	1.3e-218	751.9	scaffold_19	Cluster.4.contigs	Escherichia_coli	396	0.994949
JNHBMAAP_11161	gb|NP_312864.1|ARO:3000830|cpxA	gb|NP_312864.1|ARO:3000830|cpxA [Escherichia coli O157:H7 str. Sakai]	100	457	0	1	457	1	457	2.6e-260	890.6	scaffold_19	Cluster.4.contigs	Escherichia_coli	457	1
JNHBMAAP_11385	gb|BAE78082.1|ARO:3003550|mdtP	gb|BAE78082.1|ARO:3003550|mdtP [Escherichia coli str. K-12 substr. W3110]	98.2	488	9	1	488	1	488	2e-266	911	scaffold_19	Cluster.4.contigs	Escherichia_coli	488	1
JNHBMAAP_11386	gb|BAE78083.1|ARO:3003549|mdtO	gb|BAE78083.1|ARO:3003549|mdtO [Escherichia coli str. K-12 substr. W3110]	98.4	683	11	1	683	1	683	0	1320.1	scaffold_19	Cluster.4.contigs	Escherichia_coli	683	1
JNHBMAAP_11387	gb|BAE78084.1|ARO:3003548|mdtN	gb|BAE78084.1|ARO:3003548|mdtN [Escherichia coli str. K-12 substr. W3110]	98.8	343	4	1	343	1	343	1.5e-183	635.2	scaffold_19	Cluster.4.contigs	Escherichia_coli	343	1
JNHBMAAP_11420	gb|BAE78116.1|ARO:3003576|PmrC	gb|BAE78116.1|ARO:3003576|PmrC [Escherichia coli str. K-12 substr. W3110]	96.5	547	19	1	547	1	547	1.4e-311	1061.2	scaffold_19	Cluster.4.contigs	Escherichia_coli	547	1
JNHBMAAP_11688	gb|AAC77293.1|ARO:3001214|mdtM	gb|AAC77293.1|ARO:3001214|mdtM [Escherichia coli str. K-12 substr. MG1655]	97.1	410	12	1	410	1	410	4.4e-222	763.5	scaffold_19	Cluster.4.contigs	Escherichia_coli	410	1

## Sheet: 10x_time_D
qseqid	sseqid	stitle	pident	length	mismatch	qstart	qend	sstart	send	evalue	bitscore	contig	bin	organism	slen	slen_frac
NBCLMGMA_00152	gb|AAF27727.1|ARO:3002602|aadA2	gb|AAF27727.1|ARO:3002602|aadA2 [Klebsiella pneumoniae]	100	259	0	1	259	1	259	1e-147	515.8	contig_1	Cluster.6.contigs	Klebsiella_pneumoniae	259	1
NBCLMGMA_00154	gb|AEJ33969.1|ARO:3000410|sul1	gb|AEJ33969.1|ARO:3000410|sul1 [Vibrio fluvialis]	100	279	0	1	279	1	279	1.2e-157	548.9	contig_1	Cluster.6.contigs	Klebsiella_pneumoniae	279	1
NBCLMGMA_00523	gb|BAE15963.1|ARO:3002868|dfrG	gb|BAE15963.1|ARO:3002868|dfrG [Staphylococcus aureus]	100	165	0	1	165	1	165	2.7e-98	350.9	contig_104	maxbin.006_sub.contigs	Enterococcus_faecalis	165	1
NBCLMGMA_00561	gb|AAA65953.1|ARO:3002919|vanRA	gb|AAA65953.1|ARO:3002919|vanRA [Enterococcus faecium]	100	231	0	1	231	1	231	5.6e-134	469.9	contig_107	maxbin.006_sub.contigs	Enterococcus_faecalis	231	1
NBCLMGMA_00562	gb|AAA65954.1|ARO:3002931|vanSA	gb|AAA65954.1|ARO:3002931|vanSA [Enterococcus faecium]	99.7	380	1	1	380	5	384	1.9e-211	728	contig_107	maxbin.006_sub.contigs	Enterococcus_faecalis	384	0.989583
NBCLMGMA_00824	gb|ACN32294.1|ARO:3000237|tolC	gb|ACN32294.1|ARO:3000237|tolC [Escherichia coli]	99.8	493	1	1	493	3	495	7.8e-258	882.5	contig_11	Cluster.3_sub.contigs	Escherichia_coli	495	0.99596
NBCLMGMA_00849	gb|AAC76093.1|ARO:3002986|bacA	gb|AAC76093.1|ARO:3002986|bacA [Escherichia coli str. K-12 substr. MG1655]	99.3	273	2	1	273	1	273	1.5e-149	521.9	contig_11	Cluster.3_sub.contigs	Escherichia_coli	273	1
NBCLMGMA_00865	gb|NP_417544.5|ARO:3000024|patA	gb|NP_417544.5|ARO:3000024|patA [Escherichia coli str. K-12 substr. MG1655]	99.8	429	1	1	429	31	459	5.7e-249	852.8	contig_11	Cluster.3_sub.contigs	Escherichia_coli	459	0.934641
NBCLMGMA_01047	gb|AAC76296.1|ARO:3000656|acrS	gb|AAC76296.1|ARO:3000656|acrS [Escherichia coli str. K-12 substr. MG1655]	98.6	220	3	1	220	1	220	2.5e-123	434.5	contig_11	Cluster.3_sub.contigs	Escherichia_coli	220	1
NBCLMGMA_01048	gb|AAC76297.1|ARO:3000499|acrE	gb|AAC76297.1|ARO:3000499|acrE [Escherichia coli str. K-12 substr. MG1655]	99.5	385	2	1	385	1	385	5e-212	729.9	contig_11	Cluster.3_sub.contigs	Escherichia_coli	385	1
NBCLMGMA_01049	gb|AAC76298.1|ARO:3000502|acrF	gb|AAC76298.1|ARO:3000502|acrF [Escherichia coli str. K-12 substr. MG1655]	99.5	1034	5	1	1034	1	1034	0	1935.6	contig_11	Cluster.3_sub.contigs	Escherichia_coli	1034	1
NBCLMGMA_01406	gb|WP_069174570.1|ARO:3004111|FosA6	gb|WP_069174570.1|ARO:3004111|FosA6 [Escherichia coli]	97.8	139	3	1	139	1	139	1.5e-78	285	contig_117	Cluster.6.contigs	Klebsiella_pneumoniae	139	1
NBCLMGMA_02895	gb|NP_312864.1|ARO:3000830|cpxA	gb|NP_312864.1|ARO:3000830|cpxA [Escherichia coli O157:H7 str. Sakai]	90.4	457	44	1	457	1	457	1.1e-234	805.4	contig_127	Cluster.6.contigs	Klebsiella_pneumoniae	457	1
NBCLMGMA_03030	gb|CAC41371.2|ARO:3000196|tet32	gb|CAC41371.2|ARO:3000196|tet32 [Clostridiaceae bacterium K10]	99.5	639	3	1	639	1	639	0	1275.8	contig_130	Cluster.5_sub.contigs	Erysipelotrichaceae_bacterium	639	1
NBCLMGMA_03031	gb|AFK31666.1|ARO:3000567|tet(40)	gb|AFK31666.1|ARO:3000567|tet(40) [Streptococcus suis]	98.8	406	5	1	406	1	406	1.5e-214	738.4	contig_130	Cluster.5_sub.contigs	Erysipelotrichaceae_bacterium	406	1
NBCLMGMA_04029	gb|AAD01868.1|ARO:3002867|dfrF	gb|AAD01868.1|ARO:3002867|dfrF [Enterococcus faecalis]	100	156	0	1	156	1	156	3.5e-87	313.9	contig_16	bin.3_sub.contigs	Enterococcus_faecium	164	0.95122
NBCLMGMA_05376	gb|NP_415434.1|ARO:3003950|msbA	gb|NP_415434.1|ARO:3003950|msbA [Escherichia coli str. K-12 substr. MG1655]	99.7	582	2	1	582	1	582	8.5e-312	1062	contig_21	Cluster.3_sub.contigs	Escherichia_coli	582	1
NBCLMGMA_05496	gb|ABV18113.1|ARO:3001329|mdtG	gb|ABV18113.1|ARO:3001329|mdtG [Escherichia coli O139:H28 str. E24377A]	99.8	408	1	1	408	1	408	1.1e-225	775.4	contig_21	Cluster.3_sub.contigs	Escherichia_coli	408	1
NBCLMGMA_05508	gb|AAC74149.2|ARO:3001216|mdtH	gb|AAC74149.2|ARO:3001216|mdtH [Escherichia coli str. K-12 substr. MG1655]	100	402	0	1	402	1	402	3.1e-228	783.9	contig_21	Cluster.3_sub.contigs	Escherichia_coli	402	1
NBCLMGMA_05762	gb|NP_309766.1|ARO:3000676|H-NS	gb|NP_309766.1|ARO:3000676|H-NS [Escherichia coli O157:H7 str. Sakai]	100	137	0	1	137	1	137	1.2e-59	222.2	contig_21	Cluster.3_sub.contigs	Escherichia_coli	137	1
NBCLMGMA_06041	gb|YP_489794.1|ARO:3000263|marA	gb|YP_489794.1|ARO:3000263|marA [Escherichia coli str. K-12 substr. W3110]	99.2	127	1	1	127	1	127	8.3e-71	259.2	contig_21	Cluster.3_sub.contigs	Escherichia_coli	127	1
NBCLMGMA_06252	gb|NP_416292.1|ARO:3002818|msrB	gb|NP_416292.1|ARO:3002818|msrB [Escherichia coli str. K-12 substr. MG1655]	100	137	0	1	137	1	137	3.2e-84	303.9	contig_21	Cluster.3_sub.contigs	Escherichia_coli	137	1
NBCLMGMA_06461	gb|CAA77936.1|ARO:3004039|Escherichia	gb|CAA77936.1|ARO:3004039|Escherichia coli emrE [Escherichia coli]	98.2	110	2	1	110	1	110	3.7e-59	220.3	contig_21	Cluster.3_sub.contigs	Escherichia_coli	110	1
NBCLMGMA_06600	gb|AAC75089.1|ARO:3003577|pmrE	gb|AAC75089.1|ARO:3003577|pmrE [Escherichia coli str. K-12 substr. MG1655]	99.2	388	3	1	388	1	388	1.1e-219	755.4	contig_21	Cluster.3_sub.contigs	Escherichia_coli	388	1
NBCLMGMA_06645	gb|AAC75135.2|ARO:3000792|mdtA	gb|AAC75135.2|ARO:3000792|mdtA [Escherichia coli str. K-12 substr. MG1655]	98.1	415	8	1	415	1	415	1.3e-210	725.3	contig_21	Cluster.3_sub.contigs	Escherichia_coli	415	1
NBCLMGMA_06646	gb|AAC75136.1|ARO:3000793|mdtB	gb|AAC75136.1|ARO:3000793|mdtB [Escherichia coli str. K-12 substr. MG1655]	99.8	1040	2	1	1040	1	1040	0	1906.3	contig_21	Cluster.3_sub.contigs	Escherichia_coli	1040	1
NBCLMGMA_06647	gb|AAC75137.1|ARO:3000794|mdtC	gb|AAC75137.1|ARO:3000794|mdtC [Escherichia coli str. K-12 substr. MG1655]	98.7	1025	13	1	1025	1	1025	0	1902.5	contig_21	Cluster.3_sub.contigs	Escherichia_coli	1025	1
NBCLMGMA_06649	gb|BAA15934.1|ARO:3000829|baeS	gb|BAA15934.1|ARO:3000829|baeS [Escherichia coli str. K-12 substr. W3110]	94.9	467	24	1	467	1	467	9.3e-261	892.1	contig_21	Cluster.3_sub.contigs	Escherichia_coli	467	1
NBCLMGMA_06650	gb|YP_490321.1|ARO:3000828|baeR	gb|YP_490321.1|ARO:3000828|baeR [Escherichia coli str. K-12 substr. W3110]	100	240	0	1	240	1	240	3e-138	484.2	contig_21	Cluster.3_sub.contigs	Escherichia_coli	240	1
NBCLMGMA_06778	gb|NP_416715.1|ARO:3003952|yojI	gb|NP_416715.1|ARO:3003952|yojI [Escherichia coli str. K-12 substr. MG1655]	99.1	547	5	1	547	1	547	5.7e-310	1055.8	contig_21	Cluster.3_sub.contigs	Escherichia_coli	547	1
NBCLMGMA_06820	gb|AAC75314.1|ARO:3003578|pmrF	gb|AAC75314.1|ARO:3003578|pmrF [Escherichia coli str. K-12 substr. MG1655]	99.1	322	3	1	322	1	322	1.1e-180	625.5	contig_21	Cluster.3_sub.contigs	Escherichia_coli	322	1
NBCLMGMA_06821	gb|AAC75315.1|ARO:3002985|arnA	gb|AAC75315.1|ARO:3002985|arnA [Escherichia coli str. K-12 substr. MG1655]	98.6	660	9	1	660	1	660	0	1345.9	contig_21	Cluster.3_sub.contigs	Escherichia_coli	660	1
NBCLMGMA_06926	gb|BAA11237.1|ARO:3000254|emrY	gb|BAA11237.1|ARO:3000254|emrY [Escherichia coli]	98	512	10	1	512	1	512	3.8e-284	969.9	contig_21	Cluster.3_sub.contigs	Escherichia_coli	512	1
NBCLMGMA_06927	gb|BAA11236.1|ARO:3000206|emrK	gb|BAA11236.1|ARO:3000206|emrK [Escherichia coli]	98.9	351	4	37	387	1	351	1.5e-192	665.2	contig_21	Cluster.3_sub.contigs	Escherichia_coli	351	1
NBCLMGMA_06928	gb|NP_311275.1|ARO:3000832|evgA	gb|NP_311275.1|ARO:3000832|evgA [Escherichia coli O157:H7 str. Sakai]	100	204	0	1	204	1	204	6.3e-113	399.8	contig_21	Cluster.3_sub.contigs	Escherichia_coli	204	1
NBCLMGMA_06929	gb|AAC75429.1|ARO:3000833|evgS	gb|AAC75429.1|ARO:3000833|evgS [Escherichia coli str. K-12 substr. MG1655]	96.6	1197	41	1	1197	1	1197	0	2307.7	contig_21	Cluster.3_sub.contigs	Escherichia_coli	1197	1
NBCLMGMA_07017	gb|YP_490697.1|ARO:3000491|acrD	gb|YP_490697.1|ARO:3000491|acrD [Escherichia coli str. K-12 substr. W3110]	99.9	1037	1	1	1037	1	1037	0	1979.1	contig_21	Cluster.3_sub.contigs	Escherichia_coli	1037	1
NBCLMGMA_07840	gb|EOD99669.1|ARO:3002875|dfrE	gb|EOD99669.1|ARO:3002875|dfrE [Enterococcus faecalis EnGen0074]	97.6	164	4	1	164	1	164	1.9e-96	344.7	contig_23	maxbin.006_sub.contigs	Enterococcus_faecalis	164	1
NBCLMGMA_08339	gb|BAC11911.1|ARO:3003551|emeA	gb|BAC11911.1|ARO:3003551|emeA [Enterococcus faecalis ATCC 29212]	93.9	393	15	1	384	1	393	6.4e-191	659.8	contig_23	maxbin.006_sub.contigs	Enterococcus_faecalis	393	1
NBCLMGMA_09737	gb|BAE77933.1|ARO:3000518|CRP	gb|BAE77933.1|ARO:3000518|CRP [Escherichia coli str. K-12 substr. W3110]	99	210	2	1	210	1	210	3e-118	417.5	contig_30	Cluster.6.contigs	Klebsiella_pneumoniae	210	1
NBCLMGMA_10624	gb|AAK01167.1|ARO:3002819|msrC	gb|AAK01167.1|ARO:3002819|msrC [Enterococcus faecium]	92.3	492	38	1	492	1	492	4.8e-223	766.9	contig_32	bin.3_sub.contigs	Enterococcus_faecium	492	1
NBCLMGMA_11046	gb|AAL79549.2|ARO:3003003|CfxA3	gb|AAL79549.2|ARO:3003003|CfxA3 [Capnocytophaga ochracea]	99.7	321	1	1	321	1	321	6.5e-181	626.3	contig_333	Cluster.5_sub.contigs	Erysipelotrichaceae_bacterium	321	1
NBCLMGMA_11384	gb|NP_414996.1|ARO:3004043|Escherichia	gb|NP_414996.1|ARO:3004043|Escherichia coli acrA [Escherichia coli str. K-12 substr. MG1655]	99.7	397	1	1	397	1	397	3.1e-217	747.3	contig_36	Cluster.3_sub.contigs	Escherichia_coli	397	1
NBCLMGMA_11385	gb|NP_414995.1|ARO:3000216|acrB	gb|NP_414995.1|ARO:3000216|acrB [Escherichia coli str. K-12 substr. MG1655]	99.8	1049	2	1	1049	1	1049	0	1985.7	contig_36	Cluster.3_sub.contigs	Escherichia_coli	1049	1
NBCLMGMA_11942	gb|AAC75733.1|ARO:3000074|emrB	gb|AAC75733.1|ARO:3000074|emrB [Escherichia coli str. K-12 substr. MG1655]	99.8	512	1	1	512	1	512	2e-288	984.2	contig_37	Cluster.3_sub.contigs	Escherichia_coli	512	1
NBCLMGMA_11943	gb|BAA16547.1|ARO:3000027|emrA	gb|BAA16547.1|ARO:3000027|emrA [Escherichia coli str. K-12 substr. W3110]	99.7	390	1	1	390	1	390	4.8e-202	696.8	contig_37	Cluster.3_sub.contigs	Escherichia_coli	390	1
NBCLMGMA_11944	gb|NP_417169.1|ARO:3000516|emrR	gb|NP_417169.1|ARO:3000516|emrR [Escherichia coli str. K-12 substr. MG1655]	99.4	176	1	1	176	1	176	9.4e-97	345.9	contig_37	Cluster.3_sub.contigs	Escherichia_coli	176	1
NBCLMGMA_12334	gb|AAC75136.1|ARO:3000793|mdtB	gb|AAC75136.1|ARO:3000793|mdtB [Escherichia coli str. K-12 substr. MG1655]	90.1	1040	103	1	1040	1	1040	0	1750.3	contig_38	Cluster.6.contigs	Klebsiella_pneumoniae	1040	1
NBCLMGMA_12335	gb|AAC75137.1|ARO:3000794|mdtC	gb|AAC75137.1|ARO:3000794|mdtC [Escherichia coli str. K-12 substr. MG1655]	91	1025	92	1	1025	1	1025	0	1776.1	contig_38	Cluster.6.contigs	Klebsiella_pneumoniae	1025	1
NBCLMGMA_12338	gb|YP_490321.1|ARO:3000828|baeR	gb|YP_490321.1|ARO:3000828|baeR [Escherichia coli str. K-12 substr. W3110]	92.1	239	19	1	239	1	239	1.1e-129	455.7	contig_38	Cluster.6.contigs	Klebsiella_pneumoniae	240	0.995833
NBCLMGMA_12608	gb|YP_490697.1|ARO:3000491|acrD	gb|YP_490697.1|ARO:3000491|acrD [Escherichia coli str. K-12 substr. W3110]	90.9	1037	94	1	1037	1	1037	0	1806.6	contig_38	Cluster.6.contigs	Klebsiella_pneumoniae	1037	1
NBCLMGMA_12837	gb|EFF04178.1|ARO:3000309|emrD	gb|EFF04178.1|ARO:3000309|emrD [Escherichia coli B185]	99	394	4	1	394	3	396	1.3e-218	751.9	contig_40	Cluster.3_sub.contigs	Escherichia_coli	396	0.994949
NBCLMGMA_13010	gb|YP_491919.1|ARO:3000508|gadX	gb|YP_491919.1|ARO:3000508|gadX [Escherichia coli str. K-12 substr. W3110]	93.1	274	19	1	274	1	274	8.7e-142	496.1	contig_40	Cluster.3_sub.contigs	Escherichia_coli	274	1
NBCLMGMA_13011	gb|ANK04027.1|ARO:3003838|gadW	gb|ANK04027.1|ARO:3003838|gadW [Escherichia coli O25b:H4]	100	242	0	1	242	1	242	3.3e-137	480.7	contig_40	Cluster.3_sub.contigs	Escherichia_coli	242	1
NBCLMGMA_13013	gb|AAC76539.1|ARO:3000796|mdtF	gb|AAC76539.1|ARO:3000796|mdtF [Escherichia coli str. K-12 substr. MG1655]	99.5	1037	5	1	1037	1	1037	0	1935.2	contig_40	Cluster.3_sub.contigs	Escherichia_coli	1037	1
NBCLMGMA_13014	gb|BAE77781.1|ARO:3000795|mdtE	gb|BAE77781.1|ARO:3000795|mdtE [Escherichia coli str. K-12 substr. W3110]	99.7	385	1	1	385	1	385	1.1e-209	722.2	contig_40	Cluster.3_sub.contigs	Escherichia_coli	385	1
NBCLMGMA_13172	gb|BAE77933.1|ARO:3000518|CRP	gb|BAE77933.1|ARO:3000518|CRP [Escherichia coli str. K-12 substr. W3110]	99.5	210	1	1	210	1	210	1.4e-118	418.7	contig_40	Cluster.3_sub.contigs	Escherichia_coli	210	1
NBCLMGMA_13902	gb|AHE41345.1|ARO:3002797|QnrS8	gb|AHE41345.1|ARO:3002797|QnrS8 [Klebsiella pneumoniae]	97.7	218	5	1	218	1	218	3.1e-49	188.3	contig_44	Cluster.6.contigs	Klebsiella_pneumoniae	218	1
NBCLMGMA_13909	gb|AAC23556.1|ARO:3002660|APH(6)-Id	gb|AAC23556.1|ARO:3002660|APH(6)-Id [Pseudomonas aeruginosa]	99.3	278	2	1	278	1	278	2.2e-161	561.2	contig_44	Cluster.6.contigs	Klebsiella_pneumoniae	278	1
NBCLMGMA_13911	gb|AAL59753.1|ARO:3000412|sul2	gb|AAL59753.1|ARO:3000412|sul2 [Vibrio cholerae]	100	271	0	1	271	1	271	6.2e-148	516.5	contig_44	Cluster.6.contigs	Klebsiella_pneumoniae	271	1
NBCLMGMA_14878	gb|AAC77293.1|ARO:3001214|mdtM	gb|AAC77293.1|ARO:3001214|mdtM [Escherichia coli str. K-12 substr. MG1655]	97.1	410	12	1	410	1	410	4.4e-222	763.5	contig_47	Cluster.3_sub.contigs	Escherichia_coli	410	1
NBCLMGMA_15145	gb|BAE78116.1|ARO:3003576|PmrC	gb|BAE78116.1|ARO:3003576|PmrC [Escherichia coli str. K-12 substr. W3110]	96.5	547	19	1	547	1	547	1.4e-311	1061.2	contig_47	Cluster.3_sub.contigs	Escherichia_coli	547	1
NBCLMGMA_15178	gb|BAE78084.1|ARO:3003548|mdtN	gb|BAE78084.1|ARO:3003548|mdtN [Escherichia coli str. K-12 substr. W3110]	98.8	343	4	1	343	1	343	1.5e-183	635.2	contig_47	Cluster.3_sub.contigs	Escherichia_coli	343	1
NBCLMGMA_15179	gb|BAE78083.1|ARO:3003549|mdtO	gb|BAE78083.1|ARO:3003549|mdtO [Escherichia coli str. K-12 substr. W3110]	98.4	683	11	1	683	1	683	0	1320.1	contig_47	Cluster.3_sub.contigs	Escherichia_coli	683	1
NBCLMGMA_15180	gb|BAE78082.1|ARO:3003550|mdtP	gb|BAE78082.1|ARO:3003550|mdtP [Escherichia coli str. K-12 substr. W3110]	98.2	488	9	1	488	1	488	2e-266	911	contig_47	Cluster.3_sub.contigs	Escherichia_coli	488	1
NBCLMGMA_15369	gb|BAG75524.1|ARO:3003954|efmA	gb|BAG75524.1|ARO:3003954|efmA [Enterococcus faecium]	100	428	0	1	428	1	428	2.5e-236	810.8	contig_48	bin.3_sub.contigs	Enterococcus_faecium	428	1
NBCLMGMA_16023	gb|NP_414995.1|ARO:3000216|acrB	gb|NP_414995.1|ARO:3000216|acrB [Escherichia coli str. K-12 substr. MG1655]	90.9	1049	94	1	1048	1	1049	0	1834.3	contig_5	Cluster.6.contigs	Klebsiella_pneumoniae	1049	1
NBCLMGMA_16024	gb|CAC41008.1|ARO:3004041|Klebsiella	gb|CAC41008.1|ARO:3004041|Klebsiella pneumoniae acrA [Klebsiella pneumoniae]	95.2	399	16	1	397	1	398	4.3e-206	710.3	contig_5	Cluster.6.contigs	Klebsiella_pneumoniae	398	1.00251
NBCLMGMA_16151	gb|AFK13828.1|ARO:3000823|ramA	gb|AFK13828.1|ARO:3000823|ramA [Enterobacter cloacae]	92	113	9	1	113	12	124	4.5e-60	223.4	contig_5	Cluster.6.contigs	Klebsiella_pneumoniae	124	0.91129
NBCLMGMA_16583	gb|NP_415434.1|ARO:3003950|msbA	gb|NP_415434.1|ARO:3003950|msbA [Escherichia coli str. K-12 substr. MG1655]	91.8	582	48	1	582	1	582	1e-288	985.3	contig_5	Cluster.6.contigs	Klebsiella_pneumoniae	582	1
NBCLMGMA_16884	gb|AMP35312.1|ARO:3002831|vgaC	gb|AMP35312.1|ARO:3002831|vgaC [Enterobacter cloacae]	100	76	0	1	76	1	76	9.2e-41	158.7	contig_51	Cluster.6.contigs	Klebsiella_pneumoniae	76	1
NBCLMGMA_16913	gb|AAG16656.1|ARO:3002705|floR	gb|AAG16656.1|ARO:3002705|floR [Escherichia coli]	99.3	404	3	1	404	1	404	9.3e-217	745.7	contig_51	Cluster.6.contigs	Klebsiella_pneumoniae	404	1
NBCLMGMA_17644	gb|BAA03776.1|ARO:3000316|mphA	gb|BAA03776.1|ARO:3000316|mphA [Escherichia coli]	100	301	0	1	301	1	301	4.4e-171	593.6	contig_58	Cluster.3_sub.contigs	Escherichia_coli	301	1
NBCLMGMA_17645	gb|AAS13767.1|ARO:3003839|Mrx	gb|AAS13767.1|ARO:3003839|Mrx [Aeromonas hydrophila]	100	412	0	1	412	1	412	1.2e-214	738.8	contig_58	Cluster.3_sub.contigs	Escherichia_coli	412	1
NBCLMGMA_17651	gb|AEJ33969.1|ARO:3000410|sul1	gb|AEJ33969.1|ARO:3000410|sul1 [Vibrio fluvialis]	100	279	0	1	279	1	279	1.2e-157	548.9	contig_58	Cluster.3_sub.contigs	Escherichia_coli	279	1
NBCLMGMA_17653	gb|AAF17880.1|ARO:3002605|aadA5	gb|AAF17880.1|ARO:3002605|aadA5 [Escherichia coli]	100	262	0	1	262	1	262	4.4e-151	526.9	contig_58	Cluster.3_sub.contigs	Escherichia_coli	262	1
NBCLMGMA_17654	gb|ABG91835.1|ARO:3002860|dfrA17	gb|ABG91835.1|ARO:3002860|dfrA17 [Pseudomonas aeruginosa]	99.4	157	1	43	199	1	157	1.2e-87	315.8	contig_58	Cluster.3_sub.contigs	Escherichia_coli	157	1
NBCLMGMA_18491	gb|NP_417544.5|ARO:3000024|patA	gb|NP_417544.5|ARO:3000024|patA [Escherichia coli str. K-12 substr. MG1655]	94.8	459	24	1	459	1	459	2.4e-253	867.5	contig_62	Cluster.6.contigs	Klebsiella_pneumoniae	459	1
NBCLMGMA_19058	gb|AAC75733.1|ARO:3000074|emrB	gb|AAC75733.1|ARO:3000074|emrB [Escherichia coli str. K-12 substr. MG1655]	93.6	512	33	1	512	1	512	1.8e-273	934.5	contig_62	Cluster.6.contigs	Klebsiella_pneumoniae	512	1
NBCLMGMA_19060	gb|NP_417169.1|ARO:3000516|emrR	gb|NP_417169.1|ARO:3000516|emrR [Escherichia coli str. K-12 substr. MG1655]	92.6	175	13	1	175	1	175	1.2e-91	328.9	contig_62	Cluster.6.contigs	Klebsiella_pneumoniae	176	0.994318
NBCLMGMA_19106	gb|YP_001693238|ARO:3003923|oqxB	gb|YP_001693238|ARO:3003923|oqxB [Escherichia coli]	100	1050	0	1	1050	1	1050	0	1996.1	contig_62	Cluster.6.contigs	Klebsiella_pneumoniae	1050	1
NBCLMGMA_19107	gb|YP_001693237.1|ARO:3003922|oqxA	gb|YP_001693237.1|ARO:3003922|oqxA [Escherichia coli]	100	391	0	1	391	1	391	1.2e-216	745.3	contig_62	Cluster.6.contigs	Klebsiella_pneumoniae	391	1
NBCLMGMA_19234	gb|AAB63533.1|ARO:3002556|AAC(6')-Ii	gb|AAB63533.1|ARO:3002556|AAC(6')-Ii [Enterococcus faecium]	98.9	182	2	1	182	1	182	2.2e-104	371.3	contig_63	bin.3_sub.contigs	Enterococcus_faecium	182	1
NBCLMGMA_19899	gb|AAF86219.1|ARO:3000375|ErmB	gb|AAF86219.1|ARO:3000375|ErmB [Enterococcus faecium]	98.4	245	4	1	245	1	245	1.4e-135	475.3	contig_71	maxbin.006_sub.contigs	Enterococcus_faecalis	248	0.987903
NBCLMGMA_19905	gb|AAU10334.1|ARO:3002628|aad(6)	gb|AAU10334.1|ARO:3002628|aad(6) [Streptococcus oralis]	100	276	0	27	302	1	276	6.6e-167	579.7	contig_71	maxbin.006_sub.contigs	Enterococcus_faecalis	276	1
NBCLMGMA_19906	gb|AAB53445.1|ARO:3002897|SAT-4	gb|AAB53445.1|ARO:3002897|SAT-4 [Campylobacter coli]	99.4	180	1	1	180	1	180	4.8e-96	343.6	contig_71	maxbin.006_sub.contigs	Enterococcus_faecalis	180	1
NBCLMGMA_19907	gb|AGV10830.1|ARO:3002647|APH(3')-IIIa	gb|AGV10830.1|ARO:3002647|APH(3')-IIIa [Campylobacter coli CVM N29710]	100	261	0	1	261	4	264	3.5e-156	543.9	contig_71	maxbin.006_sub.contigs	Enterococcus_faecalis	264	0.988636
NBCLMGMA_19908	gb|AAF86219.1|ARO:3000375|ErmB	gb|AAF86219.1|ARO:3000375|ErmB [Enterococcus faecium]	98.8	245	3	1	245	1	245	4.9e-136	476.9	contig_71	maxbin.006_sub.contigs	Enterococcus_faecalis	248	0.987903
NBCLMGMA_20375	gb|CDO61513.1|ARO:3003948|efrA	gb|CDO61513.1|ARO:3003948|efrA [Enterococcus faecium]	99.4	469	3	67	535	1	469	7.4e-260	889.4	contig_8	maxbin.006_sub.contigs	Enterococcus_faecalis	485	0.96701
NBCLMGMA_20376	gb|CDO61516.1|ARO:3003949|efrB	gb|CDO61516.1|ARO:3003949|efrB [Enterococcus faecium]	97.6	330	8	210	539	33	362	1.7e-179	622.5	contig_8	maxbin.006_sub.contigs	Enterococcus_faecalis	362	0.911602
NBCLMGMA_20519	gb|AAT46077.1|ARO:3000300|lsaA	gb|AAT46077.1|ARO:3000300|lsaA [Enterococcus faecalis]	99	498	5	1	498	1	498	6.6e-281	959.1	contig_8	maxbin.006_sub.contigs	Enterococcus_faecalis	498	1
NBCLMGMA_21117	gb|BAG75524.1|ARO:3003954|efmA	gb|BAG75524.1|ARO:3003954|efmA [Enterococcus faecium]	100	428	0	1	428	1	428	2.5e-236	810.8	contig_88	maxbin.006_sub.contigs	Enterococcus_faecalis	428	1
NBCLMGMA_21184	gb|NP_312864.1|ARO:3000830|cpxA	gb|NP_312864.1|ARO:3000830|cpxA [Escherichia coli O157:H7 str. Sakai]	100	457	0	1	457	1	457	2.6e-260	890.6	contig_89	Cluster.3_sub.contigs	Escherichia_coli	457	1
NBCLMGMA_21270	gb|NP_415222.1|ARO:3003841|kdpE	gb|NP_415222.1|ARO:3003841|kdpE [Escherichia coli str. K-12 substr. MG1655]	99.6	224	1	1	224	1	224	1.4e-126	445.3	contig_9	Cluster.3_sub.contigs	Escherichia_coli	225	0.995556
NBCLMGMA_21415	gb|AFH35853.1|ARO:3001328|Escherichia	gb|AFH35853.1|ARO:3001328|Escherichia coli mdfA [Escherichia coli]	97.1	410	12	1	410	1	410	2.2e-221	761.1	contig_9	Cluster.3_sub.contigs	Escherichia_coli	410	1
NBCLMGMA_21551	gb|CAA09666|ARO:3004122|Klebsiella	gb|CAA09666|ARO:3004122|Klebsiella pneumoniae OmpK37 [Klebsiella pneumoniae]	93.5	384	15	1	384	1	374	2.9e-199	687.6	contig_90	Cluster.6.contigs	Klebsiella_pneumoniae	374	1.02674
NBCLMGMA_21704	gb|CAA66729.1|ARO:3001070|SHV-11	gb|CAA66729.1|ARO:3001070|SHV-11 [Klebsiella pneumoniae]	100	286	0	1	286	1	286	4.3e-160	557	contig_90	Cluster.6.contigs	Klebsiella_pneumoniae	286	1
NBCLMGMA_21724	gb|YP_489794.1|ARO:3000263|marA	gb|YP_489794.1|ARO:3000263|marA [Escherichia coli str. K-12 substr. W3110]	92.7	124	9	1	124	1	124	6.7e-65	239.6	contig_90	Cluster.6.contigs	Klebsiella_pneumoniae	127	0.976378
NBCLMGMA_22431	gb|AAA26613.1|ARO:3002670|cat	gb|AAA26613.1|ARO:3002670|cat [Staphylococcus aureus RN4220]	91.6	214	18	1	214	1	214	3.2e-115	407.5	contig_93	maxbin.006_sub.contigs	Enterococcus_faecalis	219	0.977169
NBCLMGMA_22433	gb|AAA22851.1|ARO:3000179|tet(L)	gb|AAA22851.1|ARO:3000179|tet(L) [Geobacillus stearothermophilus]	99.8	428	1	1	428	31	458	1.1e-228	785.4	contig_93	maxbin.006_sub.contigs	Enterococcus_faecalis	458	0.934498
NBCLMGMA_22434	gb|CAJ67339.1|ARO:3000186|tetM	gb|CAJ67339.1|ARO:3000186|tetM [Clostridium difficile 630]	95	639	32	1	639	1	639	0	1212.6	contig_93	maxbin.006_sub.contigs	Enterococcus_faecalis	639	1

## Sheet: 10x_time_E
qseqid	sseqid	stitle	pident	length	mismatch	qstart	qend	sstart	send	evalue	bitscore	contig	bin	organism	slen	slen_frac
BDFNHANM_00993	gb|AFK31666.1|ARO:3000567|tet(40)	gb|AFK31666.1|ARO:3000567|tet(40) [Streptococcus suis]	98.8	406	5	1	406	1	406	2.2e-213	734.6	contig_1018	Cluster.8.contigs	Bacteroides_stercoris	406	1
BDFNHANM_09908	gb|AAF86219.1|ARO:3000375|ErmB	gb|AAF86219.1|ARO:3000375|ErmB [Enterococcus faecium]	98	245	5	1	245	1	245	5.4e-135	473.4	contig_143	bin.unbinned.contigs	Lactobacillus	248	0.987903
BDFNHANM_10520	gb|AAC37034.1|ARO:3000522|ErmG	gb|AAC37034.1|ARO:3000522|ErmG [Bacteroides thetaiotaomicron]	99.2	244	2	1	244	1	244	4.4e-137	480.3	contig_1476	bin.unbinned.contigs	Lactobacillus	244	1
BDFNHANM_12730	gb|AAA23033.2|ARO:3000190|tetO	gb|AAA23033.2|ARO:3000190|tetO [Campylobacter jejuni]	98.7	639	8	1	639	1	639	0	1263.8	contig_17	bin.8.contigs	Tyzzerella_nexilis	639	1
BDFNHANM_20573	gb|YP_008997285.1|ARO:3000615|mefA	gb|YP_008997285.1|ARO:3000615|mefA [Exiguobacterium sp. S3-2]	98.5	405	6	1	405	1	405	2.9e-218	750.7	contig_2360	maxbin.019_sub.contigs	Clostridiales_bacterium	405	1
BDFNHANM_20574	gb|YP_002743273.1|ARO:3000616|mel	gb|YP_002743273.1|ARO:3000616|mel [Streptococcus pneumoniae Taiwan19F-14]	96.7	487	16	1	487	1	487	1.7e-252	864.8	contig_2360	maxbin.019_sub.contigs	Clostridiales_bacterium	487	1
BDFNHANM_23805	gb|BAA11236.1|ARO:3000206|emrK	gb|BAA11236.1|ARO:3000206|emrK [Escherichia coli]	98.9	351	4	37	387	1	351	1.5e-192	665.2	contig_2717	bin.unbinned.contigs	Lactobacillus	351	1
BDFNHANM_23806	gb|NP_311275.1|ARO:3000832|evgA	gb|NP_311275.1|ARO:3000832|evgA [Escherichia coli O157:H7 str. Sakai]	100	204	0	1	204	1	204	6.3e-113	399.8	contig_2717	bin.unbinned.contigs	Lactobacillus	204	1
BDFNHANM_24876	gb|AAD01868.1|ARO:3002867|dfrF	gb|AAD01868.1|ARO:3002867|dfrF [Enterococcus faecalis]	100	156	0	1	156	1	156	3.5e-87	313.9	contig_289	bin.unbinned.contigs	Lactobacillus	164	0.95122
BDFNHANM_31275	gb|AAY32951.1|ARO:3002837|lnuC	gb|AAY32951.1|ARO:3002837|lnuC [Streptococcus agalactiae]	98.2	164	3	1	164	1	164	7.4e-96	342.8	contig_3470	Cluster.2_sub.contigs	Subdoligranulum	164	1
BDFNHANM_34125	gb|AAD01868.1|ARO:3002867|dfrF	gb|AAD01868.1|ARO:3002867|dfrF [Enterococcus faecalis]	100	164	0	1	164	1	164	1.7e-92	331.6	contig_37	Cluster.14.contigs	Bifidobacterium_pseudocatenulatum	164	1
BDFNHANM_38384	gb|ACA23185.1|ARO:3000194|tetW	gb|ACA23185.1|ARO:3000194|tetW [Bifidobacterium longum]	99.8	639	1	1	639	1	639	0	1253	contig_496	Cluster.21.contigs	Subdoligranulum_sp.	639	1
BDFNHANM_38492	gb|AAD01868.1|ARO:3002867|dfrF	gb|AAD01868.1|ARO:3002867|dfrF [Enterococcus faecalis]	100	164	0	1	164	1	164	1.7e-92	331.6	contig_5	bin.8.contigs	Tyzzerella_nexilis	164	1
BDFNHANM_40630	gb|AAD01868.1|ARO:3002867|dfrF	gb|AAD01868.1|ARO:3002867|dfrF [Enterococcus faecalis]	100	156	0	1	156	1	156	3.5e-87	313.9	contig_574	Cluster.4_sub.contigs	Clostridiales_bacterium	164	0.95122
BDFNHANM_54740	gb|AAD01868.1|ARO:3002867|dfrF	gb|AAD01868.1|ARO:3002867|dfrF [Enterococcus faecalis]	100	156	0	1	156	1	156	3.5e-87	313.9	contig_889	Cluster.4_sub.contigs	Clostridiales_bacterium	164	0.95122

## Sheet: conv_time_A
qseqid	sseqid	stitle	pident	length	mismatch	qstart	qend	sstart	send	evalue	bitscore	contig	bin	slen	slen_frac
EKOFNBNH_01294	gb|AAD01868.1|ARO:3002867|dfrF	gb|AAD01868.1|ARO:3002867|dfrF [Enterococcus faecalis]	100	164	0	1	164	1	164	1.7e-92	331.6	k117_879	bin.unbinned.contigs	164	1
EKOFNBNH_04705	gb|AAO61597.1|ARO:3001889|CTX-M-27	gb|AAO61597.1|ARO:3001889|CTX-M-27 [Escherichia coli]	100	291	0	1	291	1	291	4e-161	560.5	k117_2648	22_sub.contigs	291	1
EKOFNBNH_06470	gb|NP_417544.5|ARO:3000024|patA	gb|NP_417544.5|ARO:3000024|patA [Escherichia coli str. K-12 substr. MG1655]	99.8	429	1	1	429	31	459	5.7e-249	852.8	k117_3222	22_sub.contigs	459	0.934641
EKOFNBNH_07858	gb|NP_416292.1|ARO:3002818|msrB	gb|NP_416292.1|ARO:3002818|msrB [Escherichia coli str. K-12 substr. MG1655]	100	137	0	1	137	1	137	3.2e-84	303.9	k117_3859	bin.unbinned.contigs	137	1
EKOFNBNH_11564	gb|CAJ67339.1|ARO:3000186|tetM	gb|CAJ67339.1|ARO:3000186|tetM [Clostridium difficile 630]	90.5	639	61	1	639	1	639	0	1162.9	k117_5697	bin.33.contigs	639	1
EKOFNBNH_13222	gb|BAE77781.1|ARO:3000795|mdtE	gb|BAE77781.1|ARO:3000795|mdtE [Escherichia coli str. K-12 substr. W3110]	99.7	385	1	1	385	1	385	1.1e-209	722.2	k117_6529	22_sub.contigs	385	1
EKOFNBNH_21175	gb|ABG91835.1|ARO:3002860|dfrA17	gb|ABG91835.1|ARO:3002860|dfrA17 [Pseudomonas aeruginosa]	100	157	0	1	157	1	157	3.2e-88	317.4	k117_10167	maxbin.018_sub.contigs	157	1
EKOFNBNH_21176	gb|AAF17880.1|ARO:3002605|aadA5	gb|AAF17880.1|ARO:3002605|aadA5 [Escherichia coli]	100	262	0	1	262	1	262	4.4e-151	526.9	k117_10167	maxbin.018_sub.contigs	262	1
EKOFNBNH_21178	gb|AEJ33969.1|ARO:3000410|sul1	gb|AEJ33969.1|ARO:3000410|sul1 [Vibrio fluvialis]	100	279	0	1	279	1	279	1.2e-157	548.9	k117_10167	maxbin.018_sub.contigs	279	1
EKOFNBNH_21185	gb|AAS13767.1|ARO:3003839|Mrx	gb|AAS13767.1|ARO:3003839|Mrx [Aeromonas hydrophila]	100	412	0	1	412	1	412	1.2e-214	738.8	k117_10167	maxbin.018_sub.contigs	412	1
EKOFNBNH_21186	gb|BAA03776.1|ARO:3000316|mphA	gb|BAA03776.1|ARO:3000316|mphA [Escherichia coli]	100	301	0	1	301	1	301	4.4e-171	593.6	k117_10167	maxbin.018_sub.contigs	301	1
EKOFNBNH_23539	gb|AAY32951.1|ARO:3002837|lnuC	gb|AAY32951.1|ARO:3002837|lnuC [Streptococcus agalactiae]	98.2	164	3	1	164	1	164	7.4e-96	342.8	k117_11343	bin.unbinned.contigs	164	1
EKOFNBNH_27028	gb|YP_008997285.1|ARO:3000615|mefA	gb|YP_008997285.1|ARO:3000615|mefA [Exiguobacterium sp. S3-2]	90.4	405	39	1	405	1	405	1.1e-201	695.7	k117_13071	bin.unbinned.contigs	405	1
EKOFNBNH_28604	gb|NP_417169.1|ARO:3000516|emrR	gb|NP_417169.1|ARO:3000516|emrR [Escherichia coli str. K-12 substr. MG1655]	99.4	176	1	1	176	1	176	9.4e-97	345.9	k117_13630	22_sub.contigs	176	1
EKOFNBNH_28605	gb|BAA16547.1|ARO:3000027|emrA	gb|BAA16547.1|ARO:3000027|emrA [Escherichia coli str. K-12 substr. W3110]	99.2	390	3	1	390	1	390	1.2e-200	692.2	k117_13630	22_sub.contigs	390	1
EKOFNBNH_41627	gb|AAL79549.2|ARO:3003003|CfxA3	gb|AAL79549.2|ARO:3003003|CfxA3 [Capnocytophaga ochracea]	100	321	0	1	321	1	321	2.2e-181	627.9	k117_19922	bin.unbinned.contigs	321	1
EKOFNBNH_43275	gb|AAA88675.1|ARO:3000498|ErmF	gb|AAA88675.1|ARO:3000498|ErmF [Bacteroides fragilis]	98.5	266	4	1	266	1	266	2.5e-149	521.2	k117_20787	maxbin.002_sub.contigs	266	1
EKOFNBNH_50778	gb|BAE78083.1|ARO:3003549|mdtO	gb|BAE78083.1|ARO:3003549|mdtO [Escherichia coli str. K-12 substr. W3110]	98.1	641	12	1	641	43	683	0	1233.4	k117_24431	22_sub.contigs	683	0.938507
EKOFNBNH_51846	gb|AAA23033.2|ARO:3000190|tetO	gb|AAA23033.2|ARO:3000190|tetO [Campylobacter jejuni]	97.8	639	14	1	639	1	639	0	1249.2	k117_25037	bin.unbinned.contigs	639	1
EKOFNBNH_53764	gb|AAC76093.1|ARO:3002986|bacA	gb|AAC76093.1|ARO:3002986|bacA [Escherichia coli str. K-12 substr. MG1655]	99.3	273	2	1	273	1	273	1.5e-149	521.9	k117_25969	22_sub.contigs	273	1
EKOFNBNH_54901	gb|AAF86219.1|ARO:3000375|ErmB	gb|AAF86219.1|ARO:3000375|ErmB [Enterococcus faecium]	98.4	245	4	1	245	1	245	1.4e-135	475.3	k117_26577	bin.unbinned.contigs	248	0.987903
EKOFNBNH_57045	gb|YP_491919.1|ARO:3000508|gadX	gb|YP_491919.1|ARO:3000508|gadX [Escherichia coli str. K-12 substr. W3110]	93.1	274	19	1	274	1	274	8.7e-142	496.1	k117_27481	22_sub.contigs	274	1
EKOFNBNH_61214	gb|ACA23185.1|ARO:3000194|tetW	gb|ACA23185.1|ARO:3000194|tetW [Bifidobacterium longum]	97.2	639	18	1	639	1	639	0	1223.4	k117_29494	maxbin.005_sub.contigs	639	1
EKOFNBNH_68763	gb|AAC76297.1|ARO:3000499|acrE	gb|AAC76297.1|ARO:3000499|acrE [Escherichia coli str. K-12 substr. MG1655]	99.5	385	2	1	385	1	385	5e-212	729.9	k117_33201	22_sub.contigs	385	1
EKOFNBNH_69356	gb|ABK33456.1|ARO:3002639|APH(3'')-Ib	gb|ABK33456.1|ARO:3002639|APH(3'')-Ib [Pseudomonas aeruginosa]	99.6	267	1	1	267	1	267	5.9e-159	553.1	k117_33453	maxbin.018_sub.contigs	267	1
EKOFNBNH_69357	gb|AAC23556.1|ARO:3002660|APH(6)-Id	gb|AAC23556.1|ARO:3002660|APH(6)-Id [Pseudomonas aeruginosa]	99.6	278	1	1	278	1	278	7.7e-162	562.8	k117_33453	maxbin.018_sub.contigs	278	1
EKOFNBNH_71615	gb|AAL59753.1|ARO:3000412|sul2	gb|AAL59753.1|ARO:3000412|sul2 [Vibrio cholerae]	100	271	0	1	271	1	271	6.2e-148	516.5	k117_34664	maxbin.002_sub.contigs	271	1

## Sheet: conv_time_C
qseqid	sseqid	stitle	pident	length	mismatch	qstart	qend	sstart	send	evalue	bitscore	contig	bin	slen	slen_frac
k117_1092_7	gb|BAJ09383.1|ARO:3003046|qacA	gb|BAJ09383.1|ARO:3003046|qacA [Staphylococcus aureus]	99.8	514	1	1	514	1	514	1.1e-273	935.3	k117_1092	23_sub.contigs	514	1
k117_4676_5	gb|AAC23556.1|ARO:3002660|APH(6)-Id	gb|AAC23556.1|ARO:3002660|APH(6)-Id [Pseudomonas aeruginosa]	99.3	278	2	1	278	1	278	1.3e-161	562	k117_4676	maxbin.001.contigs	278	1
k117_4676_6	gb|ABK33456.1|ARO:3002639|APH(3'')-Ib	gb|ABK33456.1|ARO:3002639|APH(3'')-Ib [Pseudomonas aeruginosa]	99.6	267	1	1	267	1	267	3.4e-159	553.9	k117_4676	maxbin.001.contigs	267	1
k117_4676_7	gb|AAL59753.1|ARO:3000412|sul2	gb|AAL59753.1|ARO:3000412|sul2 [Vibrio cholerae]	100	271	0	1	271	1	271	3.6e-148	517.3	k117_4676	maxbin.001.contigs	271	1
k117_4779_9	gb|BAG75524.1|ARO:3003954|efmA	gb|BAG75524.1|ARO:3003954|efmA [Enterococcus faecium]	100	428	0	1	428	1	428	1.5e-236	811.6	k117_4779	maxbin.002.contigs	428	1
k117_4908_33	gb|AAC77293.1|ARO:3001214|mdtM	gb|AAC77293.1|ARO:3001214|mdtM [Escherichia coli str. K-12 substr. MG1655]	97.1	410	12	1	410	1	410	2.6e-222	764.2	k117_4908	maxbin.001.contigs	410	1
k117_5033_78	gb|EFF04178.1|ARO:3000309|emrD	gb|EFF04178.1|ARO:3000309|emrD [Escherichia coli B185]	99	394	4	1	394	3	396	7.5e-219	752.7	k117_5033	maxbin.001.contigs	396	0.994949
k117_5149_2	gb|AGV10830.1|ARO:3002647|APH(3')-IIIa	gb|AGV10830.1|ARO:3002647|APH(3')-IIIa [Campylobacter coli CVM N29710]	100	264	0	1	264	1	264	8.4e-158	549.3	k117_5149	maxbin.002.contigs	264	1
k117_5149_3	gb|AAB53445.1|ARO:3002897|SAT-4	gb|AAB53445.1|ARO:3002897|SAT-4 [Campylobacter coli]	99.4	180	1	1	180	1	180	2.8e-96	344.4	k117_5149	maxbin.002.contigs	180	1
k117_5149_4	gb|AAU10334.1|ARO:3002628|aad(6)	gb|AAU10334.1|ARO:3002628|aad(6) [Streptococcus oralis]	100	276	0	27	302	1	276	3.9e-167	580.5	k117_5149	maxbin.002.contigs	276	1
k117_5149_10	gb|AAF86219.1|ARO:3000375|ErmB	gb|AAF86219.1|ARO:3000375|ErmB [Enterococcus faecium]	98.4	245	4	1	245	1	245	8.4e-136	476.1	k117_5149	maxbin.002.contigs	248	0.987903
k117_5352_4	gb|AAK01167.1|ARO:3002819|msrC	gb|AAK01167.1|ARO:3002819|msrC [Enterococcus faecium]	92.3	492	38	1	492	1	492	2.8e-223	767.7	k117_5352	maxbin.002.contigs	492	1
k117_5413_1	gb|AAA65954.1|ARO:3002931|vanSA	gb|AAA65954.1|ARO:3002931|vanSA [Enterococcus faecium]	100	364	0	1	364	21	384	1.3e-201	695.3	k117_5413	maxbin.002.contigs	384	0.947917
k117_5413_2	gb|AAA65953.1|ARO:3002919|vanRA	gb|AAA65953.1|ARO:3002919|vanRA [Enterococcus faecium]	100	231	0	1	231	1	231	3.3e-134	470.7	k117_5413	maxbin.002.contigs	231	1
k117_5447_1	gb|BAA03776.1|ARO:3000316|mphA	gb|BAA03776.1|ARO:3000316|mphA [Escherichia coli]	100	301	0	1	301	1	301	2e-171	594.7	k117_5447	maxbin.001.contigs	301	1
k117_5447_2	gb|AAS13767.1|ARO:3003839|Mrx	gb|AAS13767.1|ARO:3003839|Mrx [Aeromonas hydrophila]	100	412	0	1	412	1	412	5.2e-215	740	k117_5447	maxbin.001.contigs	412	1
k117_5447_8	gb|AEJ33969.1|ARO:3000410|sul1	gb|AEJ33969.1|ARO:3000410|sul1 [Vibrio fluvialis]	100	279	0	1	279	1	279	6.8e-158	549.7	k117_5447	maxbin.001.contigs	279	1
k117_5447_10	gb|AAF17880.1|ARO:3002605|aadA5	gb|AAF17880.1|ARO:3002605|aadA5 [Escherichia coli]	100	262	0	1	262	1	262	2.6e-151	527.7	k117_5447	maxbin.001.contigs	262	1
k117_5460_7	gb|AAC76298.1|ARO:3000502|acrF	gb|AAC76298.1|ARO:3000502|acrF [Escherichia coli str. K-12 substr. MG1655]	99.5	1034	5	1	1034	1	1034	0	1936.4	k117_5460	maxbin.001.contigs	1034	1
k117_5460_8	gb|AAC76297.1|ARO:3000499|acrE	gb|AAC76297.1|ARO:3000499|acrE [Escherichia coli str. K-12 substr. MG1655]	99.5	385	2	1	385	1	385	3e-212	730.7	k117_5460	maxbin.001.contigs	385	1
k117_5460_9	gb|AAC76296.1|ARO:3000656|acrS	gb|AAC76296.1|ARO:3000656|acrS [Escherichia coli str. K-12 substr. MG1655]	98.6	220	3	1	220	1	220	1.5e-123	435.3	k117_5460	maxbin.001.contigs	220	1
k117_5971_128	gb|NP_414995.1|ARO:3000216|acrB	gb|NP_414995.1|ARO:3000216|acrB [Escherichia coli str. K-12 substr. MG1655]	99.8	1049	2	1	1049	1	1049	0	1986.5	k117_5971	maxbin.001.contigs	1049	1
k117_5971_129	gb|NP_414996.1|ARO:3004043|Escherichia	gb|NP_414996.1|ARO:3004043|Escherichia coli acrA [Escherichia coli str. K-12 substr. MG1655]	99.7	397	1	1	397	1	397	1.4e-217	748.4	k117_5971	maxbin.001.contigs	397	1
k117_6021_11	gb|ACN32294.1|ARO:3000237|tolC	gb|ACN32294.1|ARO:3000237|tolC [Escherichia coli]	99.8	493	1	1	493	3	495	3.5e-258	883.6	k117_6021	maxbin.001.contigs	495	0.99596
k117_6046_92	gb|AFH35853.1|ARO:3001328|Escherichia	gb|AFH35853.1|ARO:3001328|Escherichia coli mdfA [Escherichia coli]	97.1	410	12	1	410	1	410	1.3e-221	761.9	k117_6046	maxbin.001.contigs	410	1
k117_6047_28	gb|YP_489794.1|ARO:3000263|marA	gb|YP_489794.1|ARO:3000263|marA [Escherichia coli str. K-12 substr. W3110]	99.2	127	1	1	127	1	127	4.9e-71	260	k117_6047	maxbin.001.contigs	127	1
k117_6047_237	gb|NP_416292.1|ARO:3002818|msrB	gb|NP_416292.1|ARO:3002818|msrB [Escherichia coli str. K-12 substr. MG1655]	100	137	0	1	137	1	137	1.9e-84	304.7	k117_6047	maxbin.001.contigs	137	1
k117_6248_36	gb|NP_417544.5|ARO:3000024|patA	gb|NP_417544.5|ARO:3000024|patA [Escherichia coli str. K-12 substr. MG1655]	99.8	429	1	1	429	31	459	3.4e-249	853.6	k117_6248	maxbin.001.contigs	459	0.934641
k117_6248_51	gb|AAC76093.1|ARO:3002986|bacA	gb|AAC76093.1|ARO:3002986|bacA [Escherichia coli str. K-12 substr. MG1655]	99.3	273	2	1	273	1	273	6.7e-150	523.1	k117_6248	maxbin.001.contigs	273	1
k117_6297_27	gb|AAC75429.1|ARO:3000833|evgS	gb|AAC75429.1|ARO:3000833|evgS [Escherichia coli str. K-12 substr. MG1655]	96.6	1197	41	1	1197	1	1197	0	2308.5	k117_6297	maxbin.001.contigs	1197	1
k117_6297_28	gb|NP_311275.1|ARO:3000832|evgA	gb|NP_311275.1|ARO:3000832|evgA [Escherichia coli O157:H7 str. Sakai]	100	204	0	1	204	1	204	3.7e-113	400.6	k117_6297	maxbin.001.contigs	204	1
k117_6297_29	gb|BAA11236.1|ARO:3000206|emrK	gb|BAA11236.1|ARO:3000206|emrK [Escherichia coli]	98.9	351	4	37	387	1	351	6.9e-193	666.4	k117_6297	maxbin.001.contigs	351	1
k117_6297_30	gb|BAA11237.1|ARO:3000254|emrY	gb|BAA11237.1|ARO:3000254|emrY [Escherichia coli]	98	512	10	1	512	1	512	2.3e-284	970.7	k117_6297	maxbin.001.contigs	512	1
k117_6328_94	gb|AAC75315.1|ARO:3002985|arnA	gb|AAC75315.1|ARO:3002985|arnA [Escherichia coli str. K-12 substr. MG1655]	98.6	660	9	1	660	1	660	0	1347	k117_6328	maxbin.001.contigs	660	1
k117_6328_95	gb|AAC75314.1|ARO:3003578|pmrF	gb|AAC75314.1|ARO:3003578|pmrF [Escherichia coli str. K-12 substr. MG1655]	99.1	322	3	1	322	1	322	6.6e-181	626.3	k117_6328	maxbin.001.contigs	322	1
k117_6328_137	gb|NP_416715.1|ARO:3003952|yojI	gb|NP_416715.1|ARO:3003952|yojI [Escherichia coli str. K-12 substr. MG1655]	99.1	547	5	1	547	1	547	3.3e-310	1056.6	k117_6328	maxbin.001.contigs	547	1
k117_6328_264	gb|YP_490321.1|ARO:3000828|baeR	gb|YP_490321.1|ARO:3000828|baeR [Escherichia coli str. K-12 substr. W3110]	100	240	0	1	240	1	240	1.8e-138	485	k117_6328	maxbin.001.contigs	240	1
k117_6328_265	gb|BAA15934.1|ARO:3000829|baeS	gb|BAA15934.1|ARO:3000829|baeS [Escherichia coli str. K-12 substr. W3110]	94.9	467	24	1	467	1	467	5.5e-261	892.9	k117_6328	maxbin.001.contigs	467	1
k117_6328_267	gb|AAC75137.1|ARO:3000794|mdtC	gb|AAC75137.1|ARO:3000794|mdtC [Escherichia coli str. K-12 substr. MG1655]	98.7	1025	13	1	1025	1	1025	0	1903.3	k117_6328	maxbin.001.contigs	1025	1
k117_6328_268	gb|AAC75136.1|ARO:3000793|mdtB	gb|AAC75136.1|ARO:3000793|mdtB [Escherichia coli str. K-12 substr. MG1655]	99.8	1040	2	1	1040	1	1040	0	1907.1	k117_6328	maxbin.001.contigs	1040	1
k117_6328_269	gb|AAC75135.2|ARO:3000792|mdtA	gb|AAC75135.2|ARO:3000792|mdtA [Escherichia coli str. K-12 substr. MG1655]	98.1	415	8	1	415	1	415	6e-211	726.5	k117_6328	maxbin.001.contigs	415	1
k117_6328_314	gb|AAC75089.1|ARO:3003577|pmrE	gb|AAC75089.1|ARO:3003577|pmrE [Escherichia coli str. K-12 substr. MG1655]	99.2	388	3	1	388	1	388	6.6e-220	756.1	k117_6328	maxbin.001.contigs	388	1
k117_6437_2	gb|YP_008709794.1|ARO:3000251|msrA	gb|YP_008709794.1|ARO:3000251|msrA [Staphylococcus aureus]	99	488	5	1	488	1	488	1.1e-232	798.9	k117_6437	23_sub.contigs	488	1
k117_6437_3	gb|CAJ51085.1|ARO:3000319|mphC	gb|CAJ51085.1|ARO:3000319|mphC [Staphylococcus equorum]	90.3	299	29	1	299	1	299	7.3e-166	576.2	k117_6437	23_sub.contigs	299	1
k117_6469_1	gb|AAA65955.1|ARO:3002942|vanHA	gb|AAA65955.1|ARO:3002942|vanHA [Enterococcus faecium]	100	322	0	1	322	1	322	3.4e-185	640.6	k117_6469	maxbin.002.contigs	322	1
k117_6469_2	gb|AAA65956.1|ARO:3000010|vanA	gb|AAA65956.1|ARO:3000010|vanA [Enterococcus faecium]	99.7	343	1	1	343	1	343	5.7e-199	686.4	k117_6469	maxbin.002.contigs	343	1
k117_6469_3	gb|AAA65957.1|ARO:3002949|vanXA	gb|AAA65957.1|ARO:3002949|vanXA [Enterococcus faecium]	99.5	202	1	1	202	1	202	2.8e-121	427.6	k117_6469	maxbin.002.contigs	202	1
k117_6469_4	gb|AAA65958.1|ARO:3002955|vanYA	gb|AAA65958.1|ARO:3002955|vanYA [Enterococcus faecium]	99.7	303	1	1	303	1	303	1.6e-173	601.7	k117_6469	maxbin.002.contigs	303	1
k117_6469_5	gb|AAA65959.1|ARO:3002962|vanZA	gb|AAA65959.1|ARO:3002962|vanZA [Enterococcus faecium]	100	161	0	1	161	1	161	3.2e-83	300.8	k117_6469	maxbin.002.contigs	161	1
k117_6535_3	gb|YP_003283625.1|ARO:3000178|tet(K)	gb|YP_003283625.1|ARO:3000178|tet(K) [Staphylococcus aureus subsp. aureus ED98]	100	459	0	1	459	1	459	3.1e-248	850.5	k117_6535	bin.unbinned.contigs	459	1
k117_6713_2	gb|YP_491919.1|ARO:3000508|gadX	gb|YP_491919.1|ARO:3000508|gadX [Escherichia coli str. K-12 substr. W3110]	93.1	274	19	1	274	1	274	5.1e-142	496.9	k117_6713	maxbin.001.contigs	274	1
k117_6713_3	gb|ANK04027.1|ARO:3003838|gadW	gb|ANK04027.1|ARO:3003838|gadW [Escherichia coli O25b:H4]	100	242	0	1	242	1	242	2e-137	481.5	k117_6713	maxbin.001.contigs	242	1
k117_6713_5	gb|AAC76539.1|ARO:3000796|mdtF	gb|AAC76539.1|ARO:3000796|mdtF [Escherichia coli str. K-12 substr. MG1655]	99.5	1037	5	1	1037	1	1037	0	1936.4	k117_6713	maxbin.001.contigs	1037	1
k117_6713_6	gb|BAE77781.1|ARO:3000795|mdtE	gb|BAE77781.1|ARO:3000795|mdtE [Escherichia coli str. K-12 substr. W3110]	99.7	385	1	1	385	1	385	4.7e-210	723.4	k117_6713	maxbin.001.contigs	385	1
k117_6713_164	gb|BAE77933.1|ARO:3000518|CRP	gb|BAE77933.1|ARO:3000518|CRP [Escherichia coli str. K-12 substr. W3110]	99.5	210	1	1	210	1	210	8e-119	419.5	k117_6713	maxbin.001.contigs	210	1
k117_6780_7	gb|AAC75733.1|ARO:3000074|emrB	gb|AAC75733.1|ARO:3000074|emrB [Escherichia coli str. K-12 substr. MG1655]	99.6	512	2	1	512	1	512	7.5e-288	982.2	k117_6780	maxbin.001.contigs	512	1
k117_6780_8	gb|BAA16547.1|ARO:3000027|emrA	gb|BAA16547.1|ARO:3000027|emrA [Escherichia coli str. K-12 substr. W3110]	99.7	390	1	1	390	1	390	2.8e-202	697.6	k117_6780	maxbin.001.contigs	390	1
k117_6780_9	gb|NP_417169.1|ARO:3000516|emrR	gb|NP_417169.1|ARO:3000516|emrR [Escherichia coli str. K-12 substr. MG1655]	99.4	176	1	1	176	1	176	5.5e-97	346.7	k117_6780	maxbin.001.contigs	176	1
k117_6873_1	gb|CAC41371.2|ARO:3000196|tet32	gb|CAC41371.2|ARO:3000196|tet32 [Clostridiaceae bacterium K10]	99.5	639	3	1	639	1	639	0	1276.2	k117_6873	maxbin.002.contigs	639	1
k117_6873_2	gb|AFK31666.1|ARO:3000567|tet(40)	gb|AFK31666.1|ARO:3000567|tet(40) [Streptococcus suis]	98.8	406	5	1	406	1	406	8.8e-215	739.2	k117_6873	maxbin.002.contigs	406	1
k117_6981_57	gb|NP_415434.1|ARO:3003950|msbA	gb|NP_415434.1|ARO:3003950|msbA [Escherichia coli str. K-12 substr. MG1655]	99.7	582	2	1	582	1	582	5e-312	1062.8	k117_6981	maxbin.001.contigs	582	1
k117_7065_6	gb|AGC51118.1|ARO:3000617|mecA	gb|AGC51118.1|ARO:3000617|mecA [Staphylococcus aureus]	99.7	668	2	1	668	1	668	0	1324.3	k117_7065	23_sub.contigs	668	1
k117_7082_26	gb|CAA77936.1|ARO:3004039|Escherichia	gb|CAA77936.1|ARO:3004039|Escherichia coli emrE [Escherichia coli]	98.2	110	2	1	110	1	110	2.2e-59	221.1	k117_7082	maxbin.001.contigs	110	1
k117_7117_2	gb|AAO61597.1|ARO:3001889|CTX-M-27	gb|AAO61597.1|ARO:3001889|CTX-M-27 [Escherichia coli]	100	291	0	1	291	1	291	2.4e-161	561.2	k117_7117	maxbin.001.contigs	291	1
k117_7313_29	gb|NP_415222.1|ARO:3003841|kdpE	gb|NP_415222.1|ARO:3003841|kdpE [Escherichia coli str. K-12 substr. MG1655]	99.6	224	1	1	224	1	224	8.5e-127	446	k117_7313	maxbin.001.contigs	225	0.995556
k117_7343_2	gb|AAA22851.1|ARO:3000179|tet(L)	gb|AAA22851.1|ARO:3000179|tet(L) [Geobacillus stearothermophilus]	98.4	451	7	7	457	8	458	6.8e-240	822.8	k117_7343	bin.unbinned.contigs	458	0.984716
k117_7359_47	gb|NP_309766.1|ARO:3000676|H-NS	gb|NP_309766.1|ARO:3000676|H-NS [Escherichia coli O157:H7 str. Sakai]	100	137	0	1	137	1	137	5.5e-60	223.4	k117_7359	maxbin.001.contigs	137	1
k117_7536_13	gb|BAE78116.1|ARO:3003576|PmrC	gb|BAE78116.1|ARO:3003576|PmrC [Escherichia coli str. K-12 substr. W3110]	96.5	547	19	1	547	1	547	8e-312	1062	k117_7536	maxbin.001.contigs	547	1
k117_7536_46	gb|BAE78084.1|ARO:3003548|mdtN	gb|BAE78084.1|ARO:3003548|mdtN [Escherichia coli str. K-12 substr. W3110]	98.8	343	4	1	343	1	343	8.9e-184	636	k117_7536	maxbin.001.contigs	343	1
k117_7536_47	gb|BAE78083.1|ARO:3003549|mdtO	gb|BAE78083.1|ARO:3003549|mdtO [Escherichia coli str. K-12 substr. W3110]	98.4	683	11	1	683	1	683	0	1320.8	k117_7536	maxbin.001.contigs	683	1
k117_7536_48	gb|BAE78082.1|ARO:3003550|mdtP	gb|BAE78082.1|ARO:3003550|mdtP [Escherichia coli str. K-12 substr. W3110]	98.2	488	9	1	488	1	488	1.2e-266	911.8	k117_7536	maxbin.001.contigs	488	1
k117_7618_5	gb|AAB63533.1|ARO:3002556|AAC(6')-Ii	gb|AAB63533.1|ARO:3002556|AAC(6')-Ii [Enterococcus faecium]	98.9	182	2	1	182	1	182	1.3e-104	372.1	k117_7618	maxbin.002.contigs	182	1
k117_7628_12	gb|AAD01868.1|ARO:3002867|dfrF	gb|AAD01868.1|ARO:3002867|dfrF [Enterococcus faecalis]	100	156	0	1	156	1	156	2.1e-87	314.7	k117_7628	maxbin.002.contigs	164	0.95122
k117_7750_13	gb|AAO04716.1|ARO:3002865|dfrC	gb|AAO04716.1|ARO:3002865|dfrC [Staphylococcus epidermidis ATCC 12228]	100	161	0	1	161	1	161	2.3e-94	337.8	k117_7750	23_sub.contigs	161	1
k117_7794_16	gb|YP_003281576.1|ARO:3000815|mgrA	gb|YP_003281576.1|ARO:3000815|mgrA [Staphylococcus aureus subsp. aureus ED98]	94.6	147	8	1	147	1	147	1.4e-72	265.4	k117_7794	23_sub.contigs	147	1
k117_7795_3	gb|BAE15963.1|ARO:3002868|dfrG	gb|BAE15963.1|ARO:3002868|dfrG [Staphylococcus aureus]	100	165	0	1	165	1	165	1.6e-98	351.7	k117_7795	maxbin.002.contigs	165	1
k117_7905_59	gb|NP_312864.1|ARO:3000830|cpxA	gb|NP_312864.1|ARO:3000830|cpxA [Escherichia coli O157:H7 str. Sakai]	100	457	0	1	457	1	457	1.6e-260	891.3	k117_7905	maxbin.001.contigs	457	1
k117_7976_54	gb|YP_490697.1|ARO:3000491|acrD	gb|YP_490697.1|ARO:3000491|acrD [Escherichia coli str. K-12 substr. W3110]	99.9	1037	1	1	1037	1	1037	0	1979.9	k117_7976	maxbin.001.contigs	1037	1
k117_8009_20	gb|ABV18113.1|ARO:3001329|mdtG	gb|ABV18113.1|ARO:3001329|mdtG [Escherichia coli O139:H28 str. E24377A]	99.8	408	1	1	408	1	408	6.5e-226	776.2	k117_8009	maxbin.001.contigs	408	1
k117_8009_32	gb|AAC74149.2|ARO:3001216|mdtH	gb|AAC74149.2|ARO:3001216|mdtH [Escherichia coli str. K-12 substr. MG1655]	100	402	0	1	402	1	402	1.8e-228	784.6	k117_8009	maxbin.001.contigs	402	1
k117_8170_1	gb|YP_006938491.1|ARO:3003905|ANT(4')-Ib	gb|YP_006938491.1|ARO:3003905|ANT(4')-Ib [Staphylococcus aureus]	99.6	253	1	4	256	1	253	4.8e-150	523.5	k117_8170	23_sub.contigs	253	1
k117_8184_3	gb|CAA53189|ARO:3000521|mupA	gb|CAA53189|ARO:3000521|mupA [Staphylococcus aureus]	99.6	1024	4	1	1024	1	1024	0	2079.3	k117_8184	bin.unbinned.contigs	1024	1
k117_8235_8	gb|ABX30738.1|ARO:3000621|PC1	gb|ABX30738.1|ARO:3000621|PC1 beta-lactamase (blaZ) [Staphylococcus aureus subsp. aureus USA300_TCH959]	95	281	14	1	281	1	281	4.9e-148	516.9	k117_8235	23_sub.contigs	281	1
k117_8401_14	gb|AAS68233.1|ARO:3000391|norA	gb|AAS68233.1|ARO:3000391|norA [Staphylococcus epidermidis]	100	387	0	1	387	1	387	1.6e-213	734.9	k117_8401	23_sub.contigs	387	1

## Sheet: conv_time_D
qseqid	sseqid	stitle	pident	length	mismatch	qstart	qend	sstart	send	evalue	bitscore	contig	bin	slen	slen_frac
k117_129_3	gb|AAG16656.1|ARO:3002705|floR	gb|AAG16656.1|ARO:3002705|floR [Escherichia coli]	99.3	404	3	1	404	1	404	5.5e-217	746.5	k117_129	bin.unbinned.contigs	404	1
k117_336_1	gb|BAA03776.1|ARO:3000316|mphA	gb|BAA03776.1|ARO:3000316|mphA [Escherichia coli]	100	301	0	1	301	1	301	2e-171	594.7	k117_336	bin.unbinned.contigs	301	1
k117_336_2	gb|AAS13767.1|ARO:3003839|Mrx	gb|AAS13767.1|ARO:3003839|Mrx [Aeromonas hydrophila]	100	412	0	1	412	1	412	5.2e-215	740	k117_336	bin.unbinned.contigs	412	1
k117_540_52	gb|NP_309766.1|ARO:3000676|H-NS	gb|NP_309766.1|ARO:3000676|H-NS [Escherichia coli O157:H7 str. Sakai]	100	137	0	1	137	1	137	5.5e-60	223.4	k117_540	Cluster.6_sub.contigs	137	1
k117_610_33	gb|AAC77293.1|ARO:3001214|mdtM	gb|AAC77293.1|ARO:3001214|mdtM [Escherichia coli str. K-12 substr. MG1655]	97.1	410	12	1	410	1	410	2.6e-222	764.2	k117_610	Cluster.6_sub.contigs	410	1
k117_721_25	gb|NP_417169.1|ARO:3000516|emrR	gb|NP_417169.1|ARO:3000516|emrR [Escherichia coli str. K-12 substr. MG1655]	99.4	176	1	1	176	1	176	5.5e-97	346.7	k117_721	Cluster.6_sub.contigs	176	1
k117_721_26	gb|BAA16547.1|ARO:3000027|emrA	gb|BAA16547.1|ARO:3000027|emrA [Escherichia coli str. K-12 substr. W3110]	99.7	390	1	1	390	1	390	2.8e-202	697.6	k117_721	Cluster.6_sub.contigs	390	1
k117_721_27	gb|AAC75733.1|ARO:3000074|emrB	gb|AAC75733.1|ARO:3000074|emrB [Escherichia coli str. K-12 substr. MG1655]	99.6	512	2	1	512	1	512	7.5e-288	982.2	k117_721	Cluster.6_sub.contigs	512	1
k117_784_1	gb|NP_416292.1|ARO:3002818|msrB	gb|NP_416292.1|ARO:3002818|msrB [Escherichia coli str. K-12 substr. MG1655]	100	137	0	1	137	1	137	1.9e-84	304.7	k117_784	Cluster.6_sub.contigs	137	1
k117_903_23	gb|EFF04178.1|ARO:3000309|emrD	gb|EFF04178.1|ARO:3000309|emrD [Escherichia coli B185]	99	394	4	1	394	3	396	7.5e-219	752.7	k117_903	Cluster.6_sub.contigs	396	0.994949
k117_940_1	gb|AAB63533.1|ARO:3002556|AAC(6')-Ii	gb|AAB63533.1|ARO:3002556|AAC(6')-Ii [Enterococcus faecium]	98.9	182	2	1	182	1	182	1.3e-104	372.1	k117_940	1_sub.contigs	182	1
k117_980_57	gb|NP_312864.1|ARO:3000830|cpxA	gb|NP_312864.1|ARO:3000830|cpxA [Escherichia coli O157:H7 str. Sakai]	90.4	457	44	1	457	1	457	6.6e-235	806.2	k117_980	bin.unbinned.contigs	457	1
k117_1014_45	gb|NP_415222.1|ARO:3003841|kdpE	gb|NP_415222.1|ARO:3003841|kdpE [Escherichia coli str. K-12 substr. MG1655]	99.6	224	1	1	224	1	224	8.5e-127	446	k117_1014	Cluster.6_sub.contigs	225	0.995556
k117_1028_63	gb|YP_490321.1|ARO:3000828|baeR	gb|YP_490321.1|ARO:3000828|baeR [Escherichia coli str. K-12 substr. W3110]	92.1	239	19	1	239	1	239	6.7e-130	456.4	k117_1028	bin.unbinned.contigs	240	0.995833
k117_1028_66	gb|AAC75137.1|ARO:3000794|mdtC	gb|AAC75137.1|ARO:3000794|mdtC [Escherichia coli str. K-12 substr. MG1655]	91	1025	92	1	1025	1	1025	0	1776.9	k117_1028	bin.unbinned.contigs	1025	1
k117_1028_67	gb|AAC75136.1|ARO:3000793|mdtB	gb|AAC75136.1|ARO:3000793|mdtB [Escherichia coli str. K-12 substr. MG1655]	90.1	1040	103	1	1040	1	1040	0	1751.1	k117_1028	bin.unbinned.contigs	1040	1
k117_1047_73	gb|YP_489794.1|ARO:3000263|marA	gb|YP_489794.1|ARO:3000263|marA [Escherichia coli str. K-12 substr. W3110]	99.2	127	1	1	127	1	127	4.9e-71	260	k117_1047	Cluster.6_sub.contigs	127	1
k117_1131_18	gb|BAE77933.1|ARO:3000518|CRP	gb|BAE77933.1|ARO:3000518|CRP [Escherichia coli str. K-12 substr. W3110]	99.5	210	1	1	210	1	210	8e-119	419.5	k117_1131	Cluster.6_sub.contigs	210	1
k117_1256_4	gb|CAA77936.1|ARO:3004039|Escherichia	gb|CAA77936.1|ARO:3004039|Escherichia coli emrE [Escherichia coli]	98.2	110	2	1	110	1	110	2.2e-59	221.1	k117_1256	Cluster.6_sub.contigs	110	1
k117_1371_1	gb|AAA65955.1|ARO:3002942|vanHA	gb|AAA65955.1|ARO:3002942|vanHA [Enterococcus faecium]	100	322	0	1	322	1	322	3.4e-185	640.6	k117_1371	1_sub.contigs	322	1
k117_1371_2	gb|AAA65956.1|ARO:3000010|vanA	gb|AAA65956.1|ARO:3000010|vanA [Enterococcus faecium]	99.7	343	1	1	343	1	343	5.7e-199	686.4	k117_1371	1_sub.contigs	343	1
k117_1371_3	gb|AAA65957.1|ARO:3002949|vanXA	gb|AAA65957.1|ARO:3002949|vanXA [Enterococcus faecium]	99.5	202	1	1	202	1	202	2.8e-121	427.6	k117_1371	1_sub.contigs	202	1
k117_1371_4	gb|AAA65958.1|ARO:3002955|vanYA	gb|AAA65958.1|ARO:3002955|vanYA [Enterococcus faecium]	99.7	303	1	1	303	1	303	1.6e-173	601.7	k117_1371	1_sub.contigs	303	1
k117_1371_5	gb|AAA65959.1|ARO:3002962|vanZA	gb|AAA65959.1|ARO:3002962|vanZA [Enterococcus faecium]	100	161	0	1	161	1	161	3.2e-83	300.8	k117_1371	1_sub.contigs	161	1
k117_1440_2	gb|AHE41345.1|ARO:3002797|QnrS8	gb|AHE41345.1|ARO:3002797|QnrS8 [Klebsiella pneumoniae]	97.7	218	5	1	218	1	218	2.4e-49	188.7	k117_1440	Cluster.6_sub.contigs	218	1
k117_1482_119	gb|CAA09666|ARO:3004122|Klebsiella	gb|CAA09666|ARO:3004122|Klebsiella pneumoniae OmpK37 [Klebsiella pneumoniae]	93.5	384	15	1	384	1	374	1.7e-199	688.3	k117_1482	bin.unbinned.contigs	374	1.02674
k117_1875_1	gb|AHW42429.1|ARO:3002858|dfrA12	gb|AHW42429.1|ARO:3002858|dfrA12 [Klebsiella pneumoniae subsp. pneumoniae]	100	165	0	1	165	1	165	1e-92	332.4	k117_1875	Cluster.6_sub.contigs	165	1
k117_1875_2	gb|AAF27727.1|ARO:3002602|aadA2	gb|AAF27727.1|ARO:3002602|aadA2 [Klebsiella pneumoniae]	99.6	259	1	5	263	1	259	1.7e-147	515	k117_1875	Cluster.6_sub.contigs	259	1
k117_2070_41	gb|NP_414996.1|ARO:3004043|Escherichia	gb|NP_414996.1|ARO:3004043|Escherichia coli acrA [Escherichia coli str. K-12 substr. MG1655]	99.7	397	1	1	397	1	397	1.4e-217	748.4	k117_2070	Cluster.6_sub.contigs	397	1
k117_2070_42	gb|NP_414995.1|ARO:3000216|acrB	gb|NP_414995.1|ARO:3000216|acrB [Escherichia coli str. K-12 substr. MG1655]	99.8	1049	2	1	1049	1	1049	0	1986.5	k117_2070	Cluster.6_sub.contigs	1049	1
k117_2234_23	gb|AAC75089.1|ARO:3003577|pmrE	gb|AAC75089.1|ARO:3003577|pmrE [Escherichia coli str. K-12 substr. MG1655]	99.2	388	3	1	388	1	388	6.6e-220	756.1	k117_2234	Cluster.6_sub.contigs	388	1
k117_2234_68	gb|AAC75135.2|ARO:3000792|mdtA	gb|AAC75135.2|ARO:3000792|mdtA [Escherichia coli str. K-12 substr. MG1655]	98.1	415	8	1	415	1	415	6e-211	726.5	k117_2234	Cluster.6_sub.contigs	415	1
k117_2234_69	gb|AAC75136.1|ARO:3000793|mdtB	gb|AAC75136.1|ARO:3000793|mdtB [Escherichia coli str. K-12 substr. MG1655]	99.8	1040	2	1	1040	1	1040	0	1907.1	k117_2234	Cluster.6_sub.contigs	1040	1
k117_2234_70	gb|AAC75137.1|ARO:3000794|mdtC	gb|AAC75137.1|ARO:3000794|mdtC [Escherichia coli str. K-12 substr. MG1655]	98.7	1025	13	1	1025	1	1025	0	1903.3	k117_2234	Cluster.6_sub.contigs	1025	1
k117_2234_72	gb|BAA15934.1|ARO:3000829|baeS	gb|BAA15934.1|ARO:3000829|baeS [Escherichia coli str. K-12 substr. W3110]	94.9	467	24	1	467	1	467	5.5e-261	892.9	k117_2234	Cluster.6_sub.contigs	467	1
k117_2234_73	gb|YP_490321.1|ARO:3000828|baeR	gb|YP_490321.1|ARO:3000828|baeR [Escherichia coli str. K-12 substr. W3110]	100	240	0	1	240	1	240	1.8e-138	485	k117_2234	Cluster.6_sub.contigs	240	1
k117_2234_200	gb|NP_416715.1|ARO:3003952|yojI	gb|NP_416715.1|ARO:3003952|yojI [Escherichia coli str. K-12 substr. MG1655]	99.1	547	5	1	547	1	547	3.3e-310	1056.6	k117_2234	Cluster.6_sub.contigs	547	1
k117_2628_58	gb|NP_312864.1|ARO:3000830|cpxA	gb|NP_312864.1|ARO:3000830|cpxA [Escherichia coli O157:H7 str. Sakai]	100	457	0	1	457	1	457	1.6e-260	891.3	k117_2628	Cluster.6_sub.contigs	457	1
k117_2960_11	gb|ACN32294.1|ARO:3000237|tolC	gb|ACN32294.1|ARO:3000237|tolC [Escherichia coli]	99.8	493	1	1	493	3	495	3.5e-258	883.6	k117_2960	Cluster.6_sub.contigs	495	0.99596
k117_2967_30	gb|CAA66729.1|ARO:3001070|SHV-11	gb|CAA66729.1|ARO:3001070|SHV-11 [Klebsiella pneumoniae]	100	286	0	1	286	1	286	2.6e-160	557.8	k117_2967	bin.unbinned.contigs	286	1
k117_2967_50	gb|YP_489794.1|ARO:3000263|marA	gb|YP_489794.1|ARO:3000263|marA [Escherichia coli str. K-12 substr. W3110]	92.7	124	9	1	124	1	124	3.9e-65	240.4	k117_2967	bin.unbinned.contigs	127	0.976378
k117_3333_1	gb|AEJ33969.1|ARO:3000410|sul1	gb|AEJ33969.1|ARO:3000410|sul1 [Vibrio fluvialis]	100	273	0	1	273	1	273	7.6e-154	536.2	k117_3333	bin.unbinned.contigs	279	0.978495
k117_3333_3	gb|AAF17880.1|ARO:3002605|aadA5	gb|AAF17880.1|ARO:3002605|aadA5 [Escherichia coli]	100	262	0	1	262	1	262	2.6e-151	527.7	k117_3333	bin.unbinned.contigs	262	1
k117_3333_4	gb|ABG91835.1|ARO:3002860|dfrA17	gb|ABG91835.1|ARO:3002860|dfrA17 [Pseudomonas aeruginosa]	99.4	157	1	44	200	1	157	6.9e-88	316.6	k117_3333	bin.unbinned.contigs	157	1
k117_3582_40	gb|AAC76296.1|ARO:3000656|acrS	gb|AAC76296.1|ARO:3000656|acrS [Escherichia coli str. K-12 substr. MG1655]	98.6	220	3	1	220	1	220	1.5e-123	435.3	k117_3582	Cluster.6_sub.contigs	220	1
k117_3582_41	gb|AAC76297.1|ARO:3000499|acrE	gb|AAC76297.1|ARO:3000499|acrE [Escherichia coli str. K-12 substr. MG1655]	99.5	385	2	1	385	1	385	3e-212	730.7	k117_3582	Cluster.6_sub.contigs	385	1
k117_3582_42	gb|AAC76298.1|ARO:3000502|acrF	gb|AAC76298.1|ARO:3000502|acrF [Escherichia coli str. K-12 substr. MG1655]	99.5	1034	5	1	1034	1	1034	0	1936.4	k117_3582	Cluster.6_sub.contigs	1034	1
k117_3697_2	gb|YP_491919.1|ARO:3000508|gadX	gb|YP_491919.1|ARO:3000508|gadX [Escherichia coli str. K-12 substr. W3110]	93.1	274	19	1	274	1	274	5.1e-142	496.9	k117_3697	Cluster.6_sub.contigs	274	1
k117_3697_3	gb|ANK04027.1|ARO:3003838|gadW	gb|ANK04027.1|ARO:3003838|gadW [Escherichia coli O25b:H4]	100	242	0	1	242	1	242	2e-137	481.5	k117_3697	Cluster.6_sub.contigs	242	1
k117_3697_5	gb|AAC76539.1|ARO:3000796|mdtF	gb|AAC76539.1|ARO:3000796|mdtF [Escherichia coli str. K-12 substr. MG1655]	99.5	1037	5	1	1037	1	1037	0	1936.4	k117_3697	Cluster.6_sub.contigs	1037	1
k117_3697_6	gb|BAE77781.1|ARO:3000795|mdtE	gb|BAE77781.1|ARO:3000795|mdtE [Escherichia coli str. K-12 substr. W3110]	99.7	385	1	1	385	1	385	4.7e-210	723.4	k117_3697	Cluster.6_sub.contigs	385	1
k117_4335_94	gb|AAC75315.1|ARO:3002985|arnA	gb|AAC75315.1|ARO:3002985|arnA [Escherichia coli str. K-12 substr. MG1655]	98.6	660	9	1	660	1	660	0	1347	k117_4335	Cluster.6_sub.contigs	660	1
k117_4335_95	gb|AAC75314.1|ARO:3003578|pmrF	gb|AAC75314.1|ARO:3003578|pmrF [Escherichia coli str. K-12 substr. MG1655]	99.1	322	3	1	322	1	322	6.6e-181	626.3	k117_4335	Cluster.6_sub.contigs	322	1
k117_4446_5	gb|BAA11237.1|ARO:3000254|emrY	gb|BAA11237.1|ARO:3000254|emrY [Escherichia coli]	98	512	10	1	512	1	512	2.3e-284	970.7	k117_4446	Cluster.6_sub.contigs	512	1
k117_4446_6	gb|BAA11236.1|ARO:3000206|emrK	gb|BAA11236.1|ARO:3000206|emrK [Escherichia coli]	98.9	351	4	37	387	1	351	6.9e-193	666.4	k117_4446	Cluster.6_sub.contigs	351	1
k117_4446_7	gb|NP_311275.1|ARO:3000832|evgA	gb|NP_311275.1|ARO:3000832|evgA [Escherichia coli O157:H7 str. Sakai]	100	204	0	1	204	1	204	3.7e-113	400.6	k117_4446	Cluster.6_sub.contigs	204	1
k117_4446_8	gb|AAC75429.1|ARO:3000833|evgS	gb|AAC75429.1|ARO:3000833|evgS [Escherichia coli str. K-12 substr. MG1655]	96.6	1197	41	1	1197	1	1197	0	2308.5	k117_4446	Cluster.6_sub.contigs	1197	1
k117_4480_1	gb|CAC41371.2|ARO:3000196|tet32	gb|CAC41371.2|ARO:3000196|tet32 [Clostridiaceae bacterium K10]	99.5	639	3	1	639	1	639	0	1276.2	k117_4480	Cluster.5.contigs	639	1
k117_4480_2	gb|AFK31666.1|ARO:3000567|tet(40)	gb|AFK31666.1|ARO:3000567|tet(40) [Streptococcus suis]	98.8	406	5	1	406	1	406	8.8e-215	739.2	k117_4480	Cluster.5.contigs	406	1
k117_4545_102	gb|BAE78082.1|ARO:3003550|mdtP	gb|BAE78082.1|ARO:3003550|mdtP [Escherichia coli str. K-12 substr. W3110]	98.2	488	9	1	488	1	488	1.2e-266	911.8	k117_4545	Cluster.6_sub.contigs	488	1
k117_4545_103	gb|BAE78083.1|ARO:3003549|mdtO	gb|BAE78083.1|ARO:3003549|mdtO [Escherichia coli str. K-12 substr. W3110]	98.4	683	11	1	683	1	683	0	1320.8	k117_4545	Cluster.6_sub.contigs	683	1
k117_4545_104	gb|BAE78084.1|ARO:3003548|mdtN	gb|BAE78084.1|ARO:3003548|mdtN [Escherichia coli str. K-12 substr. W3110]	98.8	343	4	1	343	1	343	8.9e-184	636	k117_4545	Cluster.6_sub.contigs	343	1
k117_4545_137	gb|BAE78116.1|ARO:3003576|PmrC	gb|BAE78116.1|ARO:3003576|PmrC [Escherichia coli str. K-12 substr. W3110]	96.5	547	19	1	547	1	547	8e-312	1062	k117_4545	Cluster.6_sub.contigs	547	1
k117_4749_2	gb|AAA65954.1|ARO:3002931|vanSA	gb|AAA65954.1|ARO:3002931|vanSA [Enterococcus faecium]	99.7	380	1	1	380	5	384	1.1e-211	728.8	k117_4749	1_sub.contigs	384	0.989583
k117_4749_3	gb|AAA65953.1|ARO:3002919|vanRA	gb|AAA65953.1|ARO:3002919|vanRA [Enterococcus faecium]	100	231	0	1	231	1	231	3.3e-134	470.7	k117_4749	1_sub.contigs	231	1
k117_4766_9	gb|AAC76093.1|ARO:3002986|bacA	gb|AAC76093.1|ARO:3002986|bacA [Escherichia coli str. K-12 substr. MG1655]	99.3	273	2	1	273	1	273	6.7e-150	523.1	k117_4766	Cluster.6_sub.contigs	273	1
k117_5297_19	gb|YP_490697.1|ARO:3000491|acrD	gb|YP_490697.1|ARO:3000491|acrD [Escherichia coli str. K-12 substr. W3110]	90.9	1037	94	1	1037	1	1037	0	1807.3	k117_5297	bin.unbinned.contigs	1037	1
k117_5646_1	gb|AAF86219.1|ARO:3000375|ErmB	gb|AAF86219.1|ARO:3000375|ErmB [Enterococcus faecium]	98.4	245	4	1	245	1	245	8.4e-136	476.1	k117_5646	1_sub.contigs	248	0.987903
k117_5646_7	gb|AAU10334.1|ARO:3002628|aad(6)	gb|AAU10334.1|ARO:3002628|aad(6) [Streptococcus oralis]	100	276	0	27	302	1	276	3.9e-167	580.5	k117_5646	1_sub.contigs	276	1
k117_5646_8	gb|AAB53445.1|ARO:3002897|SAT-4	gb|AAB53445.1|ARO:3002897|SAT-4 [Campylobacter coli]	99.4	180	1	1	180	1	180	2.8e-96	344.4	k117_5646	1_sub.contigs	180	1
k117_5866_16	gb|NP_417544.5|ARO:3000024|patA	gb|NP_417544.5|ARO:3000024|patA [Escherichia coli str. K-12 substr. MG1655]	94.8	459	24	1	459	1	459	1.4e-253	868.2	k117_5866	bin.unbinned.contigs	459	1
k117_6138_2	gb|AAO61597.1|ARO:3001889|CTX-M-27	gb|AAO61597.1|ARO:3001889|CTX-M-27 [Escherichia coli]	100	291	0	1	291	1	291	2.4e-161	561.2	k117_6138	Cluster.6_sub.contigs	291	1
k117_6206_2	gb|BAG75524.1|ARO:3003954|efmA	gb|BAG75524.1|ARO:3003954|efmA [Enterococcus faecium]	100	428	0	18	445	1	428	2e-236	811.2	k117_6206	1_sub.contigs	428	1
k117_6267_5	gb|AMP35312.1|ARO:3002831|vgaC	gb|AMP35312.1|ARO:3002831|vgaC [Enterobacter cloacae]	100	76	0	1	76	1	76	5.4e-41	159.5	k117_6267	Cluster.6_sub.contigs	76	1
k117_6978_18	gb|BAE77933.1|ARO:3000518|CRP	gb|BAE77933.1|ARO:3000518|CRP [Escherichia coli str. K-12 substr. W3110]	99	210	2	1	210	1	210	1.8e-118	418.3	k117_6978	bin.unbinned.contigs	210	1
k117_6983_16	gb|YP_001693237.1|ARO:3003922|oqxA	gb|YP_001693237.1|ARO:3003922|oqxA [Escherichia coli]	100	391	0	1	391	1	391	5.3e-217	746.5	k117_6983	bin.unbinned.contigs	391	1
k117_6983_17	gb|YP_001693238|ARO:3003923|oqxB	gb|YP_001693238|ARO:3003923|oqxB [Escherichia coli]	100	1050	0	1	1050	1	1050	0	1996.9	k117_6983	bin.unbinned.contigs	1050	1
k117_6983_63	gb|NP_417169.1|ARO:3000516|emrR	gb|NP_417169.1|ARO:3000516|emrR [Escherichia coli str. K-12 substr. MG1655]	92.6	175	13	1	175	1	175	7e-92	329.7	k117_6983	bin.unbinned.contigs	176	0.994318
k117_6983_65	gb|AAC75733.1|ARO:3000074|emrB	gb|AAC75733.1|ARO:3000074|emrB [Escherichia coli str. K-12 substr. MG1655]	93.6	512	33	1	512	1	512	1.4e-273	934.9	k117_6983	bin.unbinned.contigs	512	1
k117_7083_12	gb|WP_069174570.1|ARO:3004111|FosA6	gb|WP_069174570.1|ARO:3004111|FosA6 [Escherichia coli]	97.8	139	3	1	139	1	139	9.1e-79	285.8	k117_7083	bin.unbinned.contigs	139	1
k117_7204_1	gb|AAL59753.1|ARO:3000412|sul2	gb|AAL59753.1|ARO:3000412|sul2 [Vibrio cholerae]	100	271	0	1	271	1	271	3.6e-148	517.3	k117_7204	bin.unbinned.contigs	271	1
k117_7204_2	gb|ABK33456.1|ARO:3002639|APH(3'')-Ib	gb|ABK33456.1|ARO:3002639|APH(3'')-Ib [Pseudomonas aeruginosa]	99.6	267	1	1	267	1	267	3.4e-159	553.9	k117_7204	bin.unbinned.contigs	267	1
k117_7204_3	gb|AAC23556.1|ARO:3002660|APH(6)-Id	gb|AAC23556.1|ARO:3002660|APH(6)-Id [Pseudomonas aeruginosa]	99.3	278	2	1	278	1	278	1.3e-161	562	k117_7204	bin.unbinned.contigs	278	1
k117_7305_57	gb|NP_415434.1|ARO:3003950|msbA	gb|NP_415434.1|ARO:3003950|msbA [Escherichia coli str. K-12 substr. MG1655]	99.7	582	2	1	582	1	582	5e-312	1062.8	k117_7305	Cluster.6_sub.contigs	582	1
k117_7318_4	gb|NP_415434.1|ARO:3003950|msbA	gb|NP_415434.1|ARO:3003950|msbA [Escherichia coli str. K-12 substr. MG1655]	91.8	582	48	1	582	1	582	5.9e-289	986.1	k117_7318	bin.unbinned.contigs	582	1
k117_7353_20	gb|ABV18113.1|ARO:3001329|mdtG	gb|ABV18113.1|ARO:3001329|mdtG [Escherichia coli O139:H28 str. E24377A]	99.8	408	1	1	408	1	408	6.5e-226	776.2	k117_7353	Cluster.6_sub.contigs	408	1
k117_7353_32	gb|AAC74149.2|ARO:3001216|mdtH	gb|AAC74149.2|ARO:3001216|mdtH [Escherichia coli str. K-12 substr. MG1655]	100	402	0	1	402	1	402	1.8e-228	784.6	k117_7353	Cluster.6_sub.contigs	402	1
k117_8055_36	gb|NP_417544.5|ARO:3000024|patA	gb|NP_417544.5|ARO:3000024|patA [Escherichia coli str. K-12 substr. MG1655]	99.8	429	1	1	429	31	459	3.4e-249	853.6	k117_8055	Cluster.6_sub.contigs	459	0.934641
k117_8084_20	gb|YP_490697.1|ARO:3000491|acrD	gb|YP_490697.1|ARO:3000491|acrD [Escherichia coli str. K-12 substr. W3110]	99.9	1037	1	1	1037	1	1037	0	1979.9	k117_8084	Cluster.6_sub.contigs	1037	1
k117_8086_160	gb|NP_414995.1|ARO:3000216|acrB	gb|NP_414995.1|ARO:3000216|acrB [Escherichia coli str. K-12 substr. MG1655]	90.9	1049	94	1	1048	1	1049	0	1835.1	k117_8086	bin.unbinned.contigs	1049	1
k117_8086_161	gb|CAC41008.1|ARO:3004041|Klebsiella	gb|CAC41008.1|ARO:3004041|Klebsiella pneumoniae acrA [Klebsiella pneumoniae]	95.2	399	16	1	397	1	398	1.9e-206	711.4	k117_8086	bin.unbinned.contigs	398	1.00251
k117_8086_287	gb|AFK13828.1|ARO:3000823|ramA	gb|AFK13828.1|ARO:3000823|ramA [Enterobacter cloacae]	92	113	9	1	113	12	124	2e-60	224.6	k117_8086	bin.unbinned.contigs	124	0.91129
k117_8161_3	gb|AAK01167.1|ARO:3002819|msrC	gb|AAK01167.1|ARO:3002819|msrC [Enterococcus faecium]	92.3	492	38	1	492	1	492	2.8e-223	767.7	k117_8161	1_sub.contigs	492	1
k117_8323_92	gb|AFH35853.1|ARO:3001328|Escherichia	gb|AFH35853.1|ARO:3001328|Escherichia coli mdfA [Escherichia coli]	97.1	410	12	1	410	1	410	1.3e-221	761.9	k117_8323	Cluster.6_sub.contigs	410	1

## Sheet: conv_time_E
qseqid	sseqid	stitle	pident	length	mismatch	qstart	qend	sstart	send	evalue	bitscore	contig	bin	slen	slen_frac
IJDAKCBK_00148	gb|AAL79549.2|ARO:3003003|CfxA3	gb|AAL79549.2|ARO:3003003|CfxA3 [Capnocytophaga ochracea]	100	321	0	1	321	1	321	2.2e-181	627.9	k117_183	maxbin.002.contigs	321	1
IJDAKCBK_04538	gb|AAA23033.2|ARO:3000190|tetO	gb|AAA23033.2|ARO:3000190|tetO [Campylobacter jejuni]	99.4	639	4	1	639	1	639	0	1268.8	k117_3207	bin.unbinned.contigs	639	1
IJDAKCBK_29058	gb|AAF86219.1|ARO:3000375|ErmB	gb|AAF86219.1|ARO:3000375|ErmB [Enterococcus faecium]	97.6	245	6	1	245	1	245	7.1e-135	473	k117_18796	5_sub.contigs	248	0.987903
IJDAKCBK_33737	gb|AET35493.1|ARO:3001777|OXA-347	gb|AET35493.1|ARO:3001777|OXA-347 [uncultured bacterium]	100	274	0	1	274	1	274	3e-158	550.8	k117_21521	maxbin.002.contigs	274	1
IJDAKCBK_39037	gb|AAC37034.1|ARO:3000522|ErmG	gb|AAC37034.1|ARO:3000522|ErmG [Bacteroides thetaiotaomicron]	99.2	244	2	1	244	1	244	4.4e-137	480.3	k117_25394	bin.unbinned.contigs	244	1
IJDAKCBK_45675	gb|AAY32951.1|ARO:3002837|lnuC	gb|AAY32951.1|ARO:3002837|lnuC [Streptococcus agalactiae]	98.2	164	3	1	164	1	164	7.4e-96	342.8	k117_29844	Cluster.12_sub.contigs	164	1
IJDAKCBK_47599	gb|AGV10830.1|ARO:3002647|APH(3')-IIIa	gb|AGV10830.1|ARO:3002647|APH(3')-IIIa [Campylobacter coli CVM N29710]	100	264	0	1	264	1	264	1.4e-157	548.5	k117_31110	Cluster.12_sub.contigs	264	1
IJDAKCBK_53287	gb|AAD01868.1|ARO:3002867|dfrF	gb|AAD01868.1|ARO:3002867|dfrF [Enterococcus faecalis]	100	164	0	1	164	1	164	1.7e-92	331.6	k117_35020	bin.unbinned.contigs	164	1
IJDAKCBK_59702	gb|AAA21532.1|ARO:3003559|cepA	gb|AAA21532.1|ARO:3003559|cepA beta-lactamase [Bacteroides fragilis]	99	300	3	1	300	1	300	2.3e-175	607.8	k117_39505	bin.unbinned.contigs	300	1
